# Supplementary material for: Estrogenic activity of mixtures in the Salish Sea: The use of high throughput toxicity data with chemical information from fish bile and other matrices
Source: PLoS One. 2025 Jul 9;20(7):epone.0323865. doi: 10.1371/journal.pone.0323865 (PMC12240389; doi:10.1371/journal.pone.0323865)
Supplement: S2 Table — (XLSX) [file pone.0323865.s003.xlsx]

## Sheet: Sheet1
S2 Table. Analysis and detection counts of all CECs in Water, WWTP effluent, musstel tissue, fish tissue, and English sole bile
Chemical Name	Chemical Class	CAS Number	Analyzed in Water (analysis count/detection count)	Analyzed in WWTP Effluent (analysis count/detection count)	Analyzed in mussel tissue (analysis count/detection count)	Analyzed in fish tissue (analysis count/detection count)	Analyzed in English sole bile (analysis count/detection count)
4-Nitrophenol	Industrial	100-02-7	74 /74	7 /0
Benzyl alcohol	Industrial	100-51-6		7 /1
Minocycline	Antibiotics	10118-90-8	51 /0	7 /0	73 /0	125 /5
Triclocarban	Antibiotics	101-20-2	54 /0	9 /7	73 /5	136 /2
p-Bromodiphenyl ether	Flame retardant	101-55-3		7 /0
17beta-Trenbolone	Hormones	10161-33-8	51 /0		73 /0	125 /0
Trenbolone acetate	Hormones	10161-34-9	51 /0		73 /0	125 /2
1,3-Diphenylguanidine	Industrial	102-06-7	16 /16
Glybenclamide	Pharmaceutical	10238-21-8	51 /0		73 /0	125 /0
Acetaminophen	Pharmaceutical	103-90-2	51 /0	7 /0	75 /0	125 /0
2-(4-Nonylphenoxy) ethanol (NP1EO)	Commercial	104-35-8	3 /0	2 /2	58 /25	127 /44
4-Nonylphenol	Commercial	104-40-5	3 /2	9 /3	58 /56	117 /117	229 /0
Resmethrin	Pesticide (Current Use)	10453-86-8	51 /0
Tamoxifen	Pharmaceutical	10540-29-1			73 /0	125 /0
2,4-Dimethylphenol	Industrial	105-67-9		7 /0
Clinafloxacin	Antibiotics	105956-97-6	50 /0	7 /0	75 /0	125 /2
1,4-Dibromobenzene	Flame retardant	106-37-6				26 /1
p-Cresol	Industrial	106-44-5		7 /6
1,4-Dichlorobenzene	Commercial	106-46-7		7 /2
bis(2-Chloro-1-methylethyl) ether	Pesticide (Current Use)	108-60-1		7 /0
Phenol	Industrial	108-95-2		7 /2
Virginiamycin	Antibiotics	11006-76-1		7 /0
Bis(2-chloroethyl) ether	Industrial	111-44-4		7 /0
Bis(2-chloroethoxy)methane	Industrial	111-91-1		7 /0
Perfluoro(2-ethoxyethane)sulfonic acid	PFAS	113507-82-7				42 /0
Erythromycin	Antibiotics	114-07-8	54 /8	9 /7	75 /15	136 /17
Tris(2-chloroethyl) phosphate	Flame retardant	115-96-8	14 /14	7 /7
10-Hydroxyamitriptyline	Pharmaceutical	1159-82-6	54 /3	2 /2	73 /0	136 /17
2,3,5,6-Tetrachloronitrobenzene	Pesticide (Current Use)	117-18-0			18 /0	25 /0
Jasmolin II	Pesticide (Current Use)	1172-63-0	51 /0
4-tert-Octylphenol diethoxylate	Commercial	1173020-69-3					183 /0
Di(2-ethylhexyl) phthalate	Phthalates	117-81-7		7 /3
Di-n-octyl phthalate	Phthalates	117-84-0		7 /0
Diatrizoic acid	Pharmaceutical	117-96-4			73 /0	125 /21
1,2,4-Trichlorobenzene	Industrial	120-82-1		7 /0
2,4-Dichlorophenol	Industrial	120-83-2		7 /0
2,4-Dinitrotoluene	Industrial	121-14-2		7 /0
Cinerin II	Pesticide (Current Use)	121-20-0	51 /0
Pyrethrin I	Pesticide (Current Use)	121-21-1	34 /0
Pyrethrin II	Pesticide (Current Use)	121-29-9	51 /0
4-Hydroxy-3-methoxybenzaldehyde	Food additive	121-33-5	10 /10
Malathion	Pesticide (Current Use)	121-75-5			18 /0	25 /0
Sulfadimethoxine	Antibiotics	122-11-2	52 /24	9 /3	75 /0	136 /9
Fenitrothion	Pesticide (Current Use)	122-14-5			18 /0	25 /0
Triisopropanolamine	Industrial	122-20-3	8 /8
Simazine	Pesticide (Current Use)	122-34-9			18 /0	25 /0
beta-Cypermethrin	Pesticide (Current Use)	1224510-29-5				10 /0
1,2-Diphenylhydrazine	Industrial	122-66-7		7 /0
Rimsulfuron	Pesticide (Current Use)	122931-48-0	3 /3
Hydrocodone	Pharmaceutical	125-29-1	51 /0		73 /0	124 /0
Demeclocycline	Antibiotics	127-33-3	51 /0	7 /0	73 /0	125 /0
Sulfamerazine	Antibiotics	127-79-7	50 /0	9 /1	75 /0	136 /3
Terbufos	Pesticide (Current Use)	13071-79-9			18 /0	25 /0
Dimethyl phthalate	Phthalates	131-11-3		7 /0
2,3,3,3-Tetrafluoro-2-(1,1,2,2,3,3,3-heptafluoropropoxy)propionic acid	PFAS	13252-13-6				42 /0
Dibenzofuran	Industrial	132-64-9		7 /0
Captan	Pesticide (Current Use)	133-06-2			18 /0	25 /0
(+/-)-α-Hexabromocyclododecane	Flame retardant	134237-50-6	3 /0	2 /0		13 /4
beta-HBCDD	Flame retardant	134237-51-7				2 /0
(+/-)-gamma-Hexabromocyclododecane (HBCDD)	Flame retardant	134237-52-8	3 /0	2 /0		13 /1
Atorvastatin	Pharmaceutical	134523-00-5	51 /0		73 /0	124 /7
DEET	Pesticide (Current Use)	134-62-3	54 /54	2 /2	73 /17	136 /122
Dechlorane 603	Flame retardant	13560-92-4				26 /0
Dechlorane plus® (DP) Syn	Flame retardant	135821-03-3				26 /0
Dechlorane plus® (DP) Anti	Flame retardant	135821-74-8				26 /0
5-Methyl-1H-benzotriazole	Industrial	136-85-6	17 /17
Lidocaine	Pharmaceutical	137-58-6	7 /7
Valsartan	Pharmaceutical	137862-53-4	51 /1		73 /0	125 /1
Tylosin	Antibiotics	1401-69-0	47 /0	7 /0	75 /0	125 /0
4-(1,1,3,3-Tetramethylbutyl)phenol	Commercial	140-66-9					229 /35
4-epi-Oxytetracycline (EOTC)	Antibiotics	14206-58-7	51 /0	7 /0	73 /0	125 /30
4-Epichlortetracycline (ECTC)	Antibiotics	14297-93-9	51 /0	7 /0	73 /0	125 /3
Sulfamethizole	Antibiotics	144-82-1	49 /10	7 /0	75 /0	125 /2
Oxolinic acid	Antibiotics	14698-29-4	51 /1	7 /1	75 /0	125 /7
Bisphenol AF	Industrial	1478-61-1					271 /1
Thiabendazole	Pesticide (Current Use)	148-79-8	51 /0	7 /7	75 /0	125 /5
Melphalan	Pharmaceutical	148-82-3			73 /21	125 /2
2-Mercaptobenzothiazole	Industrial	149-30-4	22 /22
Moxifloxacin	Antibiotics	151096-09-2			73 /0	125 /0
Lincomycin	Antibiotics	154-21-2	51 /0	7 /1	75 /0	125 /0
Ibuprofen	Pharmaceutical	15687-27-1	51 /0	7 /7	73 /1	125 /8
Digoxigenin	Pharmaceutical	1672-46-4	51 /0	7 /0	75 /1	125 /0
N-Ethyl-N-(2-hydroxyethyl)perfluorooctane sulfonamide	PFAS	1691-99-2				42 /14
Perfluorooctanesulfonic acid (PFOS)	PFAS	1763-23-1	13 /10	2 /1	18 /0	157 /67
4-Octylphenol	Commercial	1806-26-4			58 /37	106 /27	229 /0
2-Ethylhexyl 2,3,4,5-tetrabromobenzoate	Flame retardant	183658-27-7				26 /0
Albuterol	Pharmaceutical	18559-94-9	51 /8	7 /4	73 /0	124 /0
Chlorthal-dimethyl	Pesticide (Current Use)	1861-32-1			18 /0	25 /1
Chlorothalonil	Pesticide (Current Use)	1897-45-6			15 /0
Atrazine	Pesticide (Current Use)	1912-24-9			18 /0	25 /11
Stigmastan-3beta-ol	Sterols	19466-47-8		7 /4
2,6-Dichlorobenzamide	Pesticide (Current Use)	2008-58-4	12 /12
4-Nonylphenol diethoxylate (NP2EO)	Commercial	20427-84-3	3 /0	2 /2	58 /36	127 /101
Perfluoroundecanoic acid (PFUnA)	PFAS	2058-94-8			18 /0	146 /24
Digoxin	Pharmaceutical	20830-75-5	51 /0	7 /0	75 /0	125 /0
Daunorubicin	Pharmaceutical	20830-81-3			73 /0	125 /0
Metribuzin	Pesticide (Current Use)	21087-64-9			18 /0	25 /1
Virginiamycin M1	Antibiotics	21411-53-0	54 /0	2 /0	75 /69	136 /30
Cyanazine	Pesticide (Current Use)	21725-46-2			18 /0	25 /0
Naproxen	Pharmaceutical	22204-53-1	51 /3	6 /5	73 /0	125 /3
Miconazole	Pharmaceutical	22916-47-8	54 /0	9 /1	75 /6	136 /9
Prallethrin	Pesticide (Current Use)	23031-36-9	51 /0
4-tert-Octylphenol triethoxylate	Commercial	2315-62-0					183 /0
4-tert-Octylphenol monoethoxylate	Commercial	2315-67-5					183 /0
Doxorubicin	Pharmaceutical	23214-92-8			73 /0	125 /0
2,3,5,6-Tetrabromo-p-xylene	Flame retardant	23488-38-2				26 /1
2-(N-Methylperfluorooctanesulfonamido)acetic acid (MeFOSAA)	PFAS	2355-31-9				42 /5
Clotrimazole	Pharmaceutical	23593-75-1			73 /0	125 /1
1,3-Dicyclohexylurea	Industrial	2387-23-7	2 /2
N-Methyl-N-(2-hydroxyethyl)perfluorooctanesulfonamide	PFAS	24448-09-7				42 /2
Propamocarb	Pesticide (Current Use)	24579-73-5	2 /2
Disulfoton sulfone	Pesticide (Current Use)	2497-06-5			18 /0	25 /0
Cinerin I	Pesticide (Current Use)	25402-06-06	34 /0
Gemfibrozil	Pharmaceutical	25812-30-0	54 /5	9 /7	73 /0	136 /2
Phenothrin	Pesticide (Current Use)	26002-80-2	51 /0
Perfluoropentanoic acid (PFPeA)	PFAS	2706-90-3	3 /3		18 /0	146 /0
Perfluoropentanesulfonic acid (PFPeS)	PFAS	2706-91-4				42 /0
6:2 Fluorotelomer sulfonic acid	PFAS	27619-97-2				42 /0
4-Hydroxy-2,5,6-trichloroisophthalonitrile	Pesticide (Current Use)	28343-61-5	3 /3
Diisononyl phthalate	Phthalates	28553-12-0	11 /11
Rosuvastatin	Pharmaceutical	287714-41-4			73 /0	125 /0
Alprazolam	Pharmaceutical	28981-97-7	54 /0	2 /2	73 /0	136 /3
Octachlorostyrene	Industrial	29082-74-4			15 /0
Glipizide	Pharmaceutical	29094-61-9	51 /0		73 /0	125 /0
Atenolol	Pharmaceutical	29122-68-7	51 /8		73 /0	124 /0
Chlorpyrifos	Pesticide (Current Use)	2921-88-2			18 /0	25 /0
Pirimiphos-methyl	Pesticide (Current Use)	29232-93-7			18 /0	25 /0
Teniposide	Pharmaceutical	29767-20-2			73 /0	125 /0
Methyl parathion	Pesticide (Current Use)	298-00-0			18 /0	25 /0
Phorate	Pesticide (Current Use)	298-02-2			18 /0	25 /0
Disulfoton	Pesticide (Current Use)	298-04-4			18 /0	25 /0
Carbamazepine	Pharmaceutical	298-46-4	51 /0	7 /7	75 /0	125 /0
2-(N-Ethylperfluorooctanesulfonamido)acetic acid (EtFOSAA)	PFAS	2991-50-6				42 /1
Amphetamine	Pharmaceutical	300-62-9	53 /5	2 /2	73 /0	135 /12
3'-Azido-3'-deoxythymidine	Pharmaceutical	30516-87-1			73 /0	125 /1
Perfluorohexanoic acid (PFHxA)	PFAS	307-24-4	3 /3		18 /0	146 /39
Perfluorododecanoic acid (PFDOA)	PFAS	307-55-1			18 /0	146 /20
Hexa(methoxymethyl)melamine	Industrial	3089-11-0	61 /61
Dechlorane 602	Flame retardant	31107-44-5				26 /3
Desmosterol	Sterols	313-04-2		7 /6
N-Methylperfluorooctanesulfonamide (MeFOSA)	PFAS	31506-32-8				42 /11
1,3,5-Tribromo-2-(prop-2-en-1-yloxy)benzene	Flame retardant	3278-89-5				26 /1
Diuron	Pesticide (Current Use)	330-54-1	8 /8
1,2-Dibromo-4-(1,2-dibromoethyl)cyclohexane	Flame retardant	3322-93-8				26 /0
Diazinon	Pesticide (Current Use)	333-41-5			18 /0	25 /0
Etoposide	Pharmaceutical	33419-42-0			73 /3	125 /5
Perfluorooctanoic acid (PFOA)	PFAS	335-67-1	3 /3		18 /0	146 /8
Perfluorodecanoic acid (PFDA)	PFAS	335-76-2	3 /0	2 /0	18 /0	157 /17
Perfluorodecanesulfonic acid (PFDS)	PFAS	335-77-3				42 /12
Triclosan	Antibiotics	3380-34-5	54 /0	16 /8	73 /0	154 /20
Tebuthiuron	Pesticide (Current Use)	34014-18-1	3 /3
Dechlorane 604 Component A	Flame retardant	34571-16-9				26 /0
2,3-Dibromopropyl 2,4,6-tribromophenyl ether	Flame retardant	35109-60-5				26 /0
Norgestimate	Hormones	35189-28-7	51 /0	7 /0	75 /0	125 /0
Perfluorohexanesulfonic acid (PFHxS)	PFAS	355-46-4	7 /7		18 /0	146 /10
2H, 2H, 3H, 3H-perfluorohexanoic acid	PFAS	356-02-5				42 /0
Fluocinonide	Hormones	356-12-7	54 /0	2 /0	73 /0	136 /1
Coprosterol	Sterols	360-68-9		7 /7
N-Butylbenzenesulfonamide	Industrial	3622-84-2	54 /54
Perfluorobutanoic acid (PFBA)	PFAS	375-22-4			18 /0	146 /2
Perfluorobutanesulfonic acid (PFBS)	PFAS	375-73-5	13 /13		18 /0	146 /0
Perfluoroheptanoic acid (PFHpA)	PFAS	375-85-9	2 /2		18 /0	146 /0
Perfluoroheptanesulfonic acid	PFAS	375-92-8				42 /0
Perfluorononanoic acid (PFNA)	PFAS	375-95-1			18 /0	146 /20
Perfluorotetradecanoic acid (PFTeDA)	PFAS	376-06-7				42 /19
Perfluoro-3-methoxypropanoic acid	PFAS	377-73-1				42 /0
Betamethasone	Hormones	378-44-9	51 /0		73 /0	125 /1
1,2-Bis(2,4,6-tribromophenoxy)ethane	Flame retardant	37853-59-1				26 /0
Pentabromobenzyl bromide	Flame retardant	38521-51-6				26 /0
1H, 1H, 2H, 2H-perfluorodecane sulfonic acid	PFAS	39108-34-4				42 /0
Methyl perfluoro-3,6-dioxaheptanoate	PFAS	39187-41-2				42 /1
Fenpropathrin	Pesticide (Current Use)	39515-41-8	51 /0
2,3,4,5-Tetrabromo-6-chlorotoluene	Flame retardant	39569-21-6				26 /15
Triamterene	Pharmaceutical	396-01-0	50 /2		73 /1	124 /2
N-Ethylperfluorooctanesulfonamide	PFAS	4151-50-2				42 /0
Clonidine	Pharmaceutical	4205-90-7	51 /0		73 /0	124 /0
(+)-Diltiazem	Pharmaceutical	42399-41-7	54 /2	9 /6	75 /1	136 /3
Flumequine	Antibiotics	42835-25-6	51 /0	7 /0	75 /6	125 /12
Diazepam	Pharmaceutical	439-14-5	54 /0	2 /2	73 /0	136 /25
Metronidazole	Antibiotics	443-48-1			73 /0	125 /0
Jasmolin I	Pesticide (Current Use)	4466-14-2	34 /0
Azathioprine	Pharmaceutical	446-86-6			73 /0	125 /0
Anhydro-6-demethyltetracycline (ATC)	Antibiotics	4496-85-9	51 /0	7 /0	73 /0	125 /0
Anhydrochlortetracycline (ACTC)	Antibiotics	4497-08-9	51 /0	7 /0	73 /3	125 /14
Methyl triclosan	Antibiotics	4640-01-1				18 /17
Propoxyphene	Pharmaceutical	469-62-5	51 /0		73 /0	125 /2
Campesterol	Sterols	474-62-4		7 /6
Equilin	Hormones	474-86-2		7 /0
Cotinine	Pharmaceutical	486-56-6	51 /15	6 /5	73 /0	124 /2
Cyclophosphamide	Pharmaceutical	50-18-0			73 /1	125 /0
Hydrocortisone	Hormones	50-23-7	51 /0		73 /0	125 /73
Prednisolone	Hormones	50-24-8	51 /0		73 /0	125 /5
Estriol	Hormones	50-27-1		7 /0			363 /93
17beta-Estradiol	Hormones	50-28-2		7 /1			363 /338
Cocaine	Pharmaceutical	50-36-2	51 /15		73 /4	125 /1
Amitriptyline	Pharmaceutical	50-48-6	54 /1	2 /2	73 /9	136 /4
Estradiol benzoate	Hormones	50-50-0		7 /0
Piperonyl butoxide	Industrial	51-03-6	51 /0
2-Hydroxyibuprofen	Pharmaceutical	51146-55-5	51 /0		73 /0	125 /13
Hexazinone	Pesticide (Current Use)	51235-04-2			18 /0	25 /0
4'-(9-Acridinylamino)methanesulfon-m-anisidide	Pharmaceutical	51264-14-3			73 /0	125 /1
2,4-Dinitrophenol	Industrial	51-28-5	72 /72
Metoprolol	Pharmaceutical	51384-51-1	52 /1		73 /0	125 /0
2-(2-(2-(4-Nonylphenoxy)ethoxy)ethoxy)ethanol	Commercial	51437-95-7					183 /21
Isochlortetracycline (ICTC)	Antibiotics	514-53-4	51 /0	7 /0	73 /0	125 /1
Cimetidine	Pharmaceutical	51481-61-9	51 /0	7 /4	73 /0	124 /0
Fenvalerate	Pesticide (Current Use)	51630-58-1	51 /0
(3alpha,5beta)-Cholestan-3-ol	Sterols	516-92-7		7 /6
Equilenin	Hormones	517-09-9		7 /0
Benzoylecgonine	Pharmaceutical	519-09-5	51 /48		73 /0	125 /0
Rac-(1R,2R,5R,6R,9S,10S)-5,6,dibromo-1,10,11,12,13,13- hexachlorotricyclo[8.2.1.0]tridec-11-ene	Flame retardant	51936-55-1				26 /0
Cypermethrin	Pesticide (Current Use)	52315-07-8	51 /0		18 /0	25 /0
(+/-)-Verapamil	Pharmaceutical	52-53-9	54 /0	2 /2	73 /1	136 /9
Propranolol	Pharmaceutical	525-66-6	51 /0		73 /0	125 /0
Permethrin	Pesticide (Current Use)	52645-53-1	51 /1		18 /1	25 /0
Deltamethrin	Pesticide (Current Use)	52918-63-5
Tralomethrin	Pesticide (Current Use)	66841-25-6
Prednisone	Hormones	53-03-2	51 /0		73 /0	125 /1
Estrone	Hormones	53-16-7		7 /2			363 /363
Androsterone	Hormones	53-41-8		7 /1
Methamphetamine	Pharmaceutical	537-46-2	62 /62
Desogestrel	Hormones	54024-22-5		7 /2
1,3-Dichlorobenzene	Commercial	541-73-1		7 /0
Furosemide	Pharmaceutical	54-31-9	51 /0		73 /0	125 /0
Fluoxetine	Pharmaceutical	54910-89-3	54 /0	9 /9	75 /1	136 /5
Triclopyr	Pesticide (Current Use)	55335-06-3	3 /3
Busulfan	Pharmaceutical	55-98-1			73 /0	125 /0
Chlorpyrifos-methyl	Pesticide (Current Use)	5598-13-0			18 /0	25 /0
Chlorpyrifos oxon	Pesticide (Current Use)	5598-15-2			18 /0	25 /0
Ethion	Pesticide (Current Use)	563-12-2			18 /0	25 /0
Parathion	Pesticide (Current Use)	56-38-2			18 /0	25 /0
Doxycycline	Antibiotics	564-25-0	51 /0	7 /4	73 /0	125 /0
Meprobamate	Pharmaceutical	57-53-4	51 /0		73 /0	125 /0
Chlortetracycline (CTC)	Antibiotics	57-62-5	51 /0	7 /0	73 /0	125 /1
17alpha-Ethinylestradiol	Hormones	57-63-6		7 /0			500 /0
Sulfamethazine	Antibiotics	57-68-1	51 /0	7 /0	75 /3	125 /7
Progesterone	Hormones	57-83-0		7 /0
Ergosterol	Sterols	57-87-4		7 /4
Cholesterol	Sterols	57-88-5		7 /4
17alpha-Estradiol	Hormones	57-91-0		7 /1
Caffeine	Pharmaceutical	58-08-2	55 /26	16 /6	75 /1	136 /16
Testosterone	Hormones	58-22-0		7 /0
1,2-Dibromobenzene	Flame retardant	583-53-9				26 /11
Allethrin	Pesticide (Current Use)	584-79-2	51 /0
Theophylline	Pharmaceutical	58-55-9	51 /0		73 /0	125 /11
Diphenhydramine	Pharmaceutical	58-73-1	54 /27	9 /7	75 /3	136 /20
Hydrochlorothiazide	Pharmaceutical	58-93-5	51 /0		73 /0	125 /0
4-Chloro-3-methylphenol	Commercial	59-50-7		7 /0
Citalopram	Pharmaceutical	59729-33-8			73 /3	125 /8
1-Methyl-3-phenyl-5-(3-(trifluoromethyl)phenyl)-4-pyridone	Pesticide (Current Use)	59756-60-4	5 /5
Iopamidol	Pharmaceutical	60166-93-0			73 /5	125 /28
Oxazepam	Pharmaceutical	604-75-1			73 /0	125 /0
Dimethoate	Pesticide (Current Use)	60-51-5			18 /0	25 /0
Tetracycline	Antibiotics	60-54-8	51 /0	7 /4	73 /0	125 /3
2,6-Dinitrotoluene	Industrial	606-20-2		7 /0
Promethazine	Pharmaceutical	60-87-7	51 /0		73 /0	125 /0
Benzene, pentabromo-	Flame retardant	608-90-2				26 /1
1,7-Dimethylxanthine	Pharmaceutical	611-59-6	51 /0	7 /0	75 /0	125 /0
Penicillin G	Antibiotics	61-33-6	51 /0	7 /1	75 /0	125 /2
1,2,4-Tribromobenzene	Flame retardant	615-54-3				26 /0
6-(3-o-Chlorophenyl-5-methylisoxazol-4-ylamido) penicillanic acid	Antibiotics	61-72-3	51 /0	7 /0	75 /0	125 /7
(-)-Paroxetine	Pharmaceutical	61869-08-7	51 /1		73 /0	125 /0
Deethylatrazine	Pesticide (Current Use)	6190-65-4			18 /0	25 /1
(+/-)-cis-Permethrin	Pesticide (Current Use)	61949-76-6				10 /0
trans-Permethrin	Pesticide (Current Use)	61949-77-7				10 /0
Bis(4-hydroxyphenyl)methane	Industrial	620-92-8					271 /14
N-Nitrosodi-n-propylamine	Industrial	621-64-7		7 /0
N-Nitrosodimethylamine	Industrial	62-75-9		7 /0
4-Androstene-3,17-dione	Hormones	63-05-8		7 /0
Cefotaxime	Antibiotics	63527-52-6	51 /0	7 /1	75 /0	125 /0
1,2,4,5-Tetrabromobenzene	Flame retardant	636-28-2
1,2,3,5-Tetrabromobenzene	Flame retardant	634-89-9
Sulfanilamide	Antibiotics	63-74-1	47 /0	7 /0	75 /0	125 /0
Colchicine	Pharmaceutical	64-86-8			73 /0	125 /2
alpha-Dihydroequilin	Hormones	651-55-8		7 /0
dl-Norgestrel	Hormones	6533-00-2		7 /0
Metformin	Pharmaceutical	657-24-9	54 /38	9 /9	73 /51	135 /17
Benzoic acid	Industrial	65-85-0		7 /5
Ranitidine	Pharmaceutical	66357-35-5	54 /1	9 /5	73 /0	135 /3
Oxacillin	Antibiotics	66-79-5	51 /0	7 /0	75 /0	125 /1
Norverapamil	Pharmaceutical	67018-85-3	54 /0	2 /2	73 /0	136 /7
Dimethyl 2,6-dimethyl-4-(2-nitrophenyl)-3,5-pyridinedicarboxylate	Pharmaceutical	67035-22-7	51 /0	7 /5	75 /0	125 /1
alpha-Cypermethrin	Pesticide (Current Use)	67375-30-8				10 /0
Drospirenone	Hormones	67392-87-4			73 /2	125 /0
Hexachloroethane	Industrial	67-72-1		7 /0
Carbadox	Antibiotics	6804-07-5	51 /0	7 /4	75 /0	125 /0
Norethindrone	Hormones	68-22-4		7 /0
Perfluorononanesulfonic acid	PFAS	68259-12-1				42 /0
Sulfadiazine	Antibiotics	68-35-9	50 /0	9 /1	75 /1	136 /6
Cyfluthrin	Pesticide (Current Use)	68359-37-5	51 /0
1-Cyclohexylpyrrolidin-2-one	Industrial	6837-24-7	1 /1
Salicylic acid	Food additive	69-72-7	11 /11
Ormetoprim	Antibiotics	6981-18-6	54 /0	9 /0	75 /0	136 /13
4-Chlorodiphenyl ether	Industrial	7005-72-3		7 /0
Flucythrinate	Pesticide (Current Use)	70124-77-5	51 /0
Norfloxacin	Antibiotics	70458-96-7	50 /0	7 /0	75 /0	125 /10
Medroxyprogesterone acetate	Hormones	71-58-9			73 /0	125 /0
Theta-cypermethrin	Pesticide (Current Use)	71697-59-1				10 /0
Sulfathiazole	Antibiotics	72-14-0	49 /0	7 /0	75 /0	125 /6
Mestranol	Hormones	72-33-3		7 /0
Sulfamethoxazole	Antibiotics	723-46-6	51 /28	7 /6	75 /0	125 /0
p,p'-Ethyl-DDD	Pesticide (Current Use)	72-56-0			15 /0
Perfluorotridecanoic acid (PFTriA)	PFAS	72629-94-8				42 /34
Phosmet	Pesticide (Current Use)	732-11-6			18 /0	25 /0
Trimethoprim	Antibiotics	738-70-5	51 /0	7 /5	75 /0	125 /0
Metsulfuron-methyl	Pesticide (Current Use)	74223-64-6	3 /3
4-Epianhydrotetracycline (EATC)	Antibiotics	7518-17-4	51 /0	7 /0	73 /0	125 /0
Perfluorooctanesulfonamide (PFOSA)	PFAS	754-91-6	3 /0	2 /0	18 /1	157 /57
Perfluoro(2-((6-chlorohexyl)oxy)ethanesulfonic acid)	PFAS	756426-58-1				42 /0
1H, 1H, 2H, 2H-perfluorohexane sulfonic acid	PFAS	757124-72-4				42 /0
Enalapril	Pharmaceutical	75847-73-3	54 /0	2 /0	73 /0	135 /1
11-chloroeicosafluoro-3-oxaundecane-1-sulfonic acid	PFAS	763051-92-9				42 /0
Oxycodone	Pharmaceutical	76-42-6	44 /0		73 /3	124 /2
Codeine	Pharmaceutical	76-57-3	46 /0	7 /4	73 /0	124 /1
Tetramethrin	Pesticide (Current Use)	7696-12-0	51 /0
Hexachlorocyclopentadiene	Industrial	77-47-4		6 /0
Triethyl citrate	Food additive	77-93-0		7 /7
Tris(2-butoxyethyl) phosphate	Flame retardant	78-51-3	53 /53
Isophorone	Industrial	78-59-1		7 /0
Oxytetracycline (OTC)	Antibiotics	79-57-2	51 /0	7 /0	73 /0	125 /33
Sertraline	Pharmaceutical	79617-96-2	54 /0	2 /2	73 /70	136 /19
Perfluorododecanesulfonic acid	PFAS	79780-39-5				42 /0
Epitetracycline (ETC)	Antibiotics	79-85-6	51 /0	7 /4	73 /0	125 /3
Simvastatin	Pharmaceutical	79902-63-9	51 /0		73 /0	125 /0
3,3',5,5'-Tetrabromobisphenol A	Industrial	79-94-7				13 /0	271 /6
Bisphenol A	Industrial	80-05-7	54 /2	9 /5	73 /4	136 /7	500 /394
4,4'-Sulfonyldiphenol	Industrial	80-09-1	30 /30				271 /99
Roxithromycin	Antibiotics	80214-83-1	47 /0	7 /2	75 /0	125 /1
Sulfachloropyridazine	Antibiotics	80-32-0	47 /0	7 /0	75 /0	125 /8
Fluticasone propionate	Hormones	80474-14-2	51 /0		73 /0	125 /2
(+)-Dihydrocholesterol	Sterols	80-97-7		7 /5
Clarithromycin	Antibiotics	81103-11-9	47 /0	7 /5	75 /0	125 /0
4-Epianhydrochlortetracycline (EACTC)	Antibiotics	81163-11-3	51 /0	7 /0	73 /2	125 /1
3-(Perfluoroheptyl)propanoic acid (7:3 FTCA)	PFAS	812-70-4				42 /2
Warfarin	Pharmaceutical	81-81-2	51 /0	6 /4	73 /0	125 /4
Ofloxacin	Antibiotics	82419-36-1	50 /1	7 /4	75 /0	125 /1
Bifenthrin	Pesticide (Current Use)	82657-04-3	51 /0
Pentachloronitrobenzene	Pesticide (Current Use)	82-68-8			18 /0	25 /0
Ametryn	Pesticide (Current Use)	834-12-8			18 /3	25 /3
Methylprednisolone	Hormones	83-43-2	51 /0		73 /0	125 /0
beta-Sitosterol	Sterols	83-46-5		7 /3
Stigmasterol	Sterols	83-48-7		7 /4
Norfluoxetine	Pharmaceutical	83891-03-6	54 /0	2 /2	73 /0	136 /5
Azithromycin	Antibiotics	83905-01-5	54 /1	9 /7	75 /4	136 /3
Diethyl phthalate	Phthalates	84-66-2		7 /1
Dibutyl phthalate	Phthalates	84-74-2		7 /1
2,3,4,5,6-Pentabromoethylbenzene	Flame retardant	85-22-3				26 /2
Benzyl butyl phthalate	Phthalates	85-68-7		7 /1
Ciprofloxacin	Antibiotics	85721-33-1	53 /2	9 /6	75 /1	136 /3
Benztropine	Pharmaceutical	86-13-5	54 /2	2 /0	73 /0	136 /2
N-Nitrosodiphenylamine	Industrial	86-30-6		7 /0
Perfluoro(4-methoxybutanoic acid) (PFMBA)	PFAS	863090-89-5				42 /25
N-Desmethyldiltiazem	Pharmaceutical	86408-45-9	54 /0	2 /2	73 /0	136 /8
Azinphos-methyl	Pesticide (Current Use)	86-50-0			18 /0	25 /0
Carbazole	Industrial	86-74-8		7 /0
Penicillin V	Antibiotics	87-08-1	51 /0	7 /0	75 /0	125 /20
Hexachloro-1,3-butadiene	Industrial	87-68-3		7 /0
Hexabromobenzene	Flame retardant	87-82-1				26 /6
Pentabromotoluene	Flame retardant	87-83-2				26 /15
Pentachlorophenol	Pesticide (Current Use)	87-86-5		7 /0
2,4,6-Trichlorophenol	Pesticide (Current Use)	88-06-2		7 /4
Amlodipine	Pharmaceutical	88150-42-9	54 /0	2 /2	73 /0	136 /5
2-Nitroaniline	Industrial	88-74-4		7 /0
2-Nitrophenol	Industrial	88-75-5		7 /0
2H, 2H, 3H, 3H-perfluorooctanoic acid	PFAS	914637-49-3				42 /0
λ-Cyhalothrin	Pesticide (Current Use)	91465-08-6	51 /0
2-Chloronaphthalene	Industrial	91-58-7		7 /0
Decafluoro-3H-4,8-dioxanonoate	PFAS	919005-14-4				42 /0
Enrofloxacin	Antibiotics	93106-60-6	50 /0	7 /0	75 /5	125 /2
O-Desmethylvenlafaxine	Pharmaceutical	93413-62-8	31 /31
Venlafaxine	Pharmaceutical	93413-69-5	6 /6		73 /4	125 /0
Benzothiazole-2-sulfonic acid	Industrial	941-57-1	22 /22
Fonofos	Pesticide (Current Use)	944-22-9			18 /0	25 /0
1,2,3-Benzotriazole	Industrial	95-14-7	41 /41
o-Cresol	Industrial	95-48-7		7 /0
1,2-Dichlorobenzene	Commercial	95-50-1		7 /1
2-Chlorophenol	Industrial	95-57-8		7 /0
2,4,5-Trichlorophenol	Pesticide (Current Use)	95-95-4		7 /0
Diazoxon	Pesticide (Current Use)	962-58-3			18 /0	25 /0
Lomefloxacin	Antibiotics	98079-51-7	50 /0	7 /0	75 /34	125 /1
Sarafloxacin	Antibiotics	98105-99-8	50 /0	7 /0	75 /0	125 /0
Nitrobenzene	Industrial	98-95-3		7 /0
3-Nitroaniline	Industrial	99-09-2		7 /0
2-Bromoallyl 2,4,6-tribromophenyl ether	Flame retardant	99717-56-3				26 /0
Long-chain chlorinated paraffins	Chlorinated paraffins	N/A				10 /6
Medium-chain chlorinated paraffins	Chlorinated paraffins	N/A				10 /5
Short-chain chlorinated paraffins	Chlorinated paraffins	N/A				10 /8
