# Supplementary material for: Estrogenic activity of mixtures in the Salish Sea: The use of high throughput toxicity data with chemical information from fish bile and other matrices
Source: PLoS One. 2025 Jul 9;20(7):epone.0323865. doi: 10.1371/journal.pone.0323865 (PMC12240389; doi:10.1371/journal.pone.0323865)
Supplement: S4 Table — (XLSX) [file pone.0323865.s006.xlsx]

## Sheet: S4 Table
S4 Table. ER agonist determinations
Chemical Name	CAS	ToxCast ER assays (active/inactive)	AUC	CERAPP	Putative Call	Supporting evidence
Trenbolone acetate	10161-34-9	active	-	Active	Positive	Active in multiple assay platforms and CERAPP positive
4-Nonylphenol	104-40-5	active	0.088	Active	Positive	AUC > 0.01
Phenol	108-95-2	active	0	Negative	Negative	AUC <0.01; CERAPP negative
Di(2-ethylhexyl) phthalate	117-81-7	active	0	Negative	Negative	AUC <0.01; CERAPP negative
Vanillin	121-33-5	active	0	Active	Negative	AUC < 0.01; AUC trumps CERAPP
Triisopropanolamine	122-20-3	active	0	Negative	Negative	AUC <0.01; CERAPP negative
Atorvastatin	134523-00-5	active	-	Negative	Negative	Only active in ATG platform and CERAPP negative
4-tert-Octylphenol	140-66-9	active	0.393	Active	Positive	AUC > 0.01
Oxolinic Acid	14698-29-4	active	-	Negative	Negative	Active in 1 assay (not ATG platform), T-value <50; CERAPP negative
Bisphenol AF	1478-61-1	active	0.552	Active	Positive	AUC > 0.01
Thiabendazole	148-79-8	active	0	Negative	Negative	AUC <0.01; CERAPP negative
2-Mercaptobenzothiazole	149-30-4	active	0	Negative	Negative	AUC <0.01; CERAPP negative
Ibuprofen	15687-27-1	active	-	Negative	Negative	Active in 1 assay (besides ATG), T-value is <50 and CERAPP negative
Perfluorooctanesulfonic acid (PFOS)	1763-23-1	active	0.000259	Negative	Negative	AUC <0.01; CERAPP negative
4-n-Octylphenol	1806-26-4	active	0.118	Active	Positive	AUC > 0.01
Dacthal	1861-32-1	active	0	Negative	Negative	AUC <0.01; CERAPP negative
2,6-Dichlorobenzamide	2008-58-4	active	-	Negative	Negative	Active in 1 assay, T-value < 50; CERAPP negative
Perfluoroundecanoic acid (PFUnA)	2058-94-8	active	0.00337	Negative	Negative	AUC <0.01; CERAPP negative
Clotrimazole	23593-75-1	active	0.000434	Negative	Negative	AUC <0.01; CERAPP negative
Propamocarb	24579-73-5	active	-	Negative	Negative	Active in 1 assay, T-value >50 but assocaited with excluded lab flag "only highest concentration above baseline active", CERAPP negative
Gemfibrozil	25812-30-0	active	0	Negative	Negative	AUC <0.01; CERAPP negative
Atenolol	29122-68-7	active	0	Negative	Negative	AUC <0.01; CERAPP negative
Carbamazepine	298-46-4	active	0	Negative	Negative	AUC <0.01; CERAPP negative
Hexa(methoxymethyl)melamine	3089-11-0	active	-	Negative	Negative	Only active in ATG platform and CERAPP negative
N-Methylperfluorooctanesulfonamide (MeFOSA)	31506-32-8	active	-	Negative	Negative	Only active in ATG platform and CERAPP negative
2,4,6-Tribromophenylallyl ether	3278-89-5	active	-	Negative	Negative	Only active in ATG platform and CERAPP negative
Perfluorooctanoic acid (PFOA)	335-67-1	active	0	Negative	Negative	AUC <0.01; CERAPP negative
Perfluorodecanoic acid (PFDA)	335-76-2	active	1.42e-05	Negative	Negative	AUC <0.01; CERAPP negative
Triclosan	3380-34-5	active	0	Negative	Negative	AUC <0.01; CERAPP negative
Tebuthiuron	34014-18-1	active	0	Negative	Negative	AUC <0.01; CERAPP negative
Perfluorohexanesulfonic acid (PFHxS)	355-46-4	active	-	Negative	Negative	Only active in ATG platform and CERAPP negative
Perfluorobutanoic acid (PFBA)	375-22-4	active	-	Negative	Negative	Only active in ATG platform and CERAPP negative
Perfluoroheptanoic acid (PFHpA)	375-85-9	active	0	Negative	Negative	AUC <0.01; CERAPP negative
Perfluorononanoic acid (PFNA)	375-95-1	active	0.00751	Negative	Negative	AUC <0.01; CERAPP negative
Betamethasone	378-44-9	active	-	Active	Positive	Active in multiple assay platforms and CERAPP positive
Triamterene	396-01-0	active	-	Negative	Negative	Active in more than ATG assay, T-value >50, CERAPP negative; Assay activity falls within the cytotoxicity region
Hydrocortisone	50-23-7	active	-	Active	Negative	Glucocorticoid agonist, shows activity 2 orders of magnitude below ER activity, which is inconsistent
Estriol	50-27-1	active	0.786	Active	Positive	AUC > 0.01
Estradiol	50-28-2	active	0.935	Active	Positive	AUC > 0.01
2,4-Dinitrophenol	51-28-5	active	0	Negative	Negative	AUC <0.01; CERAPP negative
Permethrin	52645-53-1	active	0	Negative	Negative	AUC <0.01; CERAPP negative
Prednisone	53-03-2	active	0.0991	Active	Positive	AUC > 0.01
Estrone	53-16-7	active	0.807	Active	Positive	AUC > 0.01
Androsterone	53-41-8	active	-	Active	Positive	Possible ER activity, main target is AR though included to be conservative; CERAPP is positive
Desogestrel	54024-22-5	active	-	Active	Positive	Possible ER activity, main target is progesterone receptor though included to be conservative; CERAPP is positive
17a-Estradiol	57-91-0	active	1.06	Active	Positive	AUC > 0.01
Caffeine	58-08-2	active	0	Negative	Negative	AUC <0.01; CERAPP negative
Iopamidol	60166-93-0	active	-	Negative	Negative	Active in 1 assay, T-value <50, associated with multiple excluded lab flags; inactive CERAPP
Tetracycline [TC]	60-54-8	active	0	Negative	Negative	AUC <0.01; CERAPP negative
Desethylatrazine	6190-65-4	active	0	Negative	Negative	AUC <0.01; CERAPP negative
Bisphenol F	620-92-8	active	0.0303	Active	Positive	AUC > 0.01
Colchicine	64-86-8	active	0	Negative	Negative	AUC <0.01; CERAPP negative
Benzoic Acid	65-85-0	active	0	Negative	Negative	AUC <0.01; CERAPP negative
Ranitidine	66357-35-5	active	0	Negative	Negative	AUC <0.01; CERAPP negative
Perfluorooctanesulfonamide (PFOSA)	754-91-6	active	0.024	Negative	Positive	AUC > 0.01
Triethyl citrate	77-93-0	active	6.04e-05	Negative	Negative	AUC <0.01; CERAPP negative
Tris(2-butoxyethyl) phosphate	78-51-3	active	0.000118	Negative	Negative	AUC <0.01; CERAPP negative
Tetrabromobisphenol A	79-94-7	active	0	Negative	Negative	AUC <0.01; CERAPP negative
Bisphenol A	80-05-7	active	0.45	Active	Positive	AUC > 0.01
Bisphenol S	80-09-1	active	0.263	Active	Positive	AUC > 0.01
Roxithromycin	80214-83-1	active	-	Negative	Negative	Only active in ATG platform and CERAPP negative
Sulfachloropyridazine	80-32-0	active	-	Negative	Negative	Active in 1 assay (not ATG platform), T-value <50; CERAPP negative
2H, 2H, 3H, 3H-perfluorodecanoic acid	812-70-4	active	-	-	Negative	Only active in ATG platform and associated with excluded lab flag; "only highest conc above baseline, active"
Dibutyl phthalate	84-74-2	active	0.0265	Negative	Positive	AUC > 0.01
Butyl benzyl phthalate	85-68-7	active	0.179	Negative	Positive	AUC > 0.01
2,4,6-Trichlorophenol	88-06-2	active	0	Negative	Negative	AUC <0.01; CERAPP negative
1,2,3-Benzotriazole	95-14-7	active	0	Negative	Negative	AUC <0.01; CERAPP negative
1,2-Dichlorobenzene	95-50-1	active	0.00153	Negative	Negative	AUC <0.01; CERAPP negative
4-Nitrophenol	100-02-7	inactive
Benzyl Alcohol	100-51-6	inactive
Minocycline	10118-90-8	inactive
Triclocarban	101-20-2	inactive
1,3-Diphenylguanidine	102-06-7	inactive
1,4-Dibromobenzene	106-37-6	inactive
p-Cresol	106-44-5	inactive
1,4-Dichlorobenzene	106-46-7	inactive
Erythromycin-H2O	114-07-8	inactive
Tris(2-chloroethyl) phosphate	115-96-8	inactive
Diatrizoic acid	117-96-4	inactive
Sulfadimethoxine	122-11-2	inactive
Rimsulfuron	122931-48-0	inactive
Sulfamerazine	127-79-7	inactive
DEET	134-62-3	inactive
5-Methyl-1H-benzotriazole	136-85-6	inactive
Lidocane	137-58-6	inactive
Valsartan	137862-53-4	inactive
Sulfamethizole	144-82-1	inactive
Melphalan	148-82-3	inactive
Digoxigenin	1672-46-4	inactive
N-Ethyl-N-(2-hydroxyethyl)perfluorooctane sulfonamide	1691-99-2	inactive
Albuterol	18559-94-9	inactive
Atrazine	1912-24-9	inactive
Metribuzin	21087-64-9	inactive
Naproxen	22204-53-1	inactive
Miconazole	22916-47-8	inactive
N-Methyl-N-(2-hydroxyethyl)perfluorooctanesulfonamide	24448-09-7	inactive
Perfluoropentanoic acid (PFPeA)	2706-90-3	inactive
Diisononyl phthalate	28553-12-0	inactive
Alprazolam	28981-97-7	inactive
Zidovudine	30516-87-1	inactive
Perfluorohexanoic acid (PFHxA)	307-24-4	inactive
Diuron	330-54-1	inactive
Etoposide	33419-42-0	inactive
Fluocinonide	356-12-7	inactive
N-Butylbenzenesulfonamide	3622-84-2	inactive
Perfluorobutanesulfonic acid (PFBS)	375-73-5	inactive
Perfluorotetradecanoic acid (PFTeDA)	376-06-7	inactive
(+)-Diltiazem	42399-41-7	inactive
Flumequine	42835-25-6	inactive
Diazepam	439-14-5	inactive
Methyl triclosan	4640-01-1	inactive
Cotinine	486-56-6	inactive
Prednisolone	50-24-8	inactive
Metoprolol	51384-51-1	inactive
Cimetidine	51481-61-9	inactive
Epi-Coprostanol	516-92-7	inactive
Benzoylecgonine	519-09-5	inactive
Verapamil	52-53-9	inactive
Fluoxetine	54910-89-3	inactive
Triclopyr	55335-06-3	inactive
Sulfamethazine	57-68-1	inactive
Cholesterol	57-88-5	inactive
Theophylline	58-55-9	inactive
Diphenhydramine	58-73-1	inactive
fluridone	59756-60-4	inactive
Paroxetine	61869-08-7	inactive
Metformin	657-24-9	inactive
Drospirenone	67392-87-4	inactive
Carbadox	6804-07-5	inactive
Sulfadiazine	68-35-9	inactive
1-Cyclohexylpyrrolidin-2-one	6837-24-7	inactive
Salicylic acid	69-72-7	inactive
Ormetoprim	6981-18-6	inactive
Norfloxacin	70458-96-7	inactive
Sulfathiazole	72-14-0	inactive
Sulfamethoxazole	723-46-6	inactive
Perfluorotridecanoic acid (PFTriDA)	72629-94-8	inactive
Trimethoprim	738-70-5	inactive
Metsulfuron-methyl	74223-64-6	inactive
Enalapril	75847-73-3	inactive
Codeine	76-57-3	inactive
Oxytetracycline [OTC]	79-57-2	inactive
Fluticasone propionate	80474-14-2	inactive
Clarithromycin	81103-11-9	inactive
Warfarin	81-81-2	inactive
Ofloxacin	82419-36-1	inactive
Ametryn	834-12-8	inactive
Beta-Sitosterol	83-46-5	inactive
Azithromycin	83905-01-5	inactive
Diethyl phthalate	84-66-2	inactive
2,3,4,5,6-Pentabromoethylbenzene	85-22-3	inactive
Ciprofloxacin	85721-33-1	inactive
Benztropine	86-13-5	inactive
Perfluoro-4-methoxybutanoic acid	863090-89-5	inactive
Hexabromobenzene	87-82-1	inactive
Enrofloxacin	93106-60-6	inactive
Venlafaxine	93413-69-5	inactive

## Sheet: Notes
Chemical list includes all chemicals active texted in ER agonist assays
Column C denotes those chemicals that were active in at least 1 ER agonist assay or inactive in all ER agonist assays
AUC scores are from Judson et al. 2015
CERAPP information and chemical-assay response details were taken from CompTox
Chemicals without AUC scores (-) were manually evaluated as detailed in the supplemental information (SI.2)
