# Supplementary material for: Estrogenic activity of mixtures in the Salish Sea: The use of high throughput toxicity data with chemical information from fish bile and other matrices
Source: PLoS One. 2025 Jul 9;20(7):epone.0323865. doi: 10.1371/journal.pone.0323865 (PMC12240389; doi:10.1371/journal.pone.0323865)
Supplement: S5 Table — (XLSX) [file pone.0323865.s007.xlsx]

## Sheet: Sheet1
S5 Table. Mixture complexity of Salish Sea samples
SAMPLE_ID	Matrix	Species	Tissue Type	Detected CAS per sample	ER agonist - Detected CAS per sample
11CB-ESB01	Bile	English sole	bile	1	1
11CB-ESB02	Bile	English sole	bile	2	2
11CB-ESB5841	Bile	English sole	bile	3	3
11CB-ESB5842	Bile	English sole	bile	3	3
11CB-ESB5856	Bile	English sole	bile	3	3
11CB-ESB5864	Bile	English sole	bile	5	4
11CB-ESB5874	Bile	English sole	bile	3	3
11CB-ESB5876	Bile	English sole	bile	3	3
11DU-ESB01	Bile	English sole	bile	1	1
11DU-ESB02	Bile	English sole	bile	1	1
11DU-ESB5644	Bile	English sole	bile	3	3
11DU-ESB5653	Bile	English sole	bile	3	3
11DU-ESB5657	Bile	English sole	bile	3	3
11EB-ESB5481	Bile	English sole	bile	5	5
11EB-ESB5482	Bile	English sole	bile	1	1
11EB-ESB5484	Bile	English sole	bile	5	5
11EB-ESB5485	Bile	English sole	bile	4	4
11EB-ESB5489	Bile	English sole	bile	4	4
11EB-ESB5491	Bile	English sole	bile	5	5
11EB-ESB5494	Bile	English sole	bile	4	4
11EB-ESB5497	Bile	English sole	bile	5	5
11EB-ESB5500	Bile	English sole	bile	6	5
11EB-ESB5501	Bile	English sole	bile	5	5
11EH-ESB02	Bile	English sole	bile	1	1
11EH-ESB03	Bile	English sole	bile	1	1
11EH-ESB6098	Bile	English sole	bile	3	3
11HC-ESB5242	Bile	English sole	bile	2	2
11HC-ESB5260	Bile	English sole	bile	2	2
11HC-ESB5268	Bile	English sole	bile	3	3
11HC-ESB5276	Bile	English sole	bile	2	2
11HC-ESB5277	Bile	English sole	bile	3	3
11HC-ESB5282	Bile	English sole	bile	2	2
11HC-ESB5288	Bile	English sole	bile	2	2
11HC-ESB5289	Bile	English sole	bile	2	2
11HC-ESB5296	Bile	English sole	bile	2	2
11NQ-ESB01	Bile	English sole	bile	2	2
11NQ-ESB6009	Bile	English sole	bile	3	3
11NQ-ESB6011	Bile	English sole	bile	6	5
11PG-ESB01	Bile	English sole	bile	1	1
11PG-ESB02	Bile	English sole	bile	1	1
11PG-ESB5380	Bile	English sole	bile	3	3
11PG-ESB5387	Bile	English sole	bile	3	3
11PG-ESB5398	Bile	English sole	bile	3	3
11PG-ESB5403	Bile	English sole	bile	3	3
11PG-ESB5417	Bile	English sole	bile	2	2
11PG-ESB5420	Bile	English sole	bile	5	4
11SG-ESB01	Bile	English sole	bile	1	1
11SG-ESB5055	Bile	English sole	bile	2	2
11SG-ESB5059	Bile	English sole	bile	2	2
11SG-ESB5060	Bile	English sole	bile	4	4
11SI-ESB5732	Bile	English sole	bile	3	3
11SI-ESB5739	Bile	English sole	bile	4	4
11SI-ESB5744	Bile	English sole	bile	3	3
11SI-ESB5774	Bile	English sole	bile	2	2
11VD-ESB01	Bile	English sole	bile	1	1
13CB-ESB01	Bile	English sole	bile	1	1
13CB-ESB3841	Bile	English sole	bile	2	2
13CB-ESB3842	Bile	English sole	bile	1	1
13CB-ESB3846	Bile	English sole	bile	1	1
13CB-ESB3860	Bile	English sole	bile	1	1
13CB-ESB3863	Bile	English sole	bile	1	1
13CPS_CBTF-MTW01	Mussel	Bay mussel	whole	7	2
13CPS_DM-MTW01	Mussel	Bay mussel	whole	8	2
13CPS_DP-MTW01	Mussel	Bay mussel	whole	9	2
13CPS_SB-MTW01	Mussel	Bay mussel	whole	6	3
13DUE01-TW04	Tissue	juvenile Chinook salmon	WholeMinusGutsGills	10	2
13DUE02-TW01	Tissue	juvenile Chinook salmon	WholeMinusGutsGills	15	1
13DU-ESB01	Bile	English sole	bile	1	1
13DU-ESB02	Bile	English sole	bile	2	1
13DU-ESB3602	Bile	English sole	bile	1	1
13DU-ESB3604	Bile	English sole	bile	3	3
13DU-ESB3605	Bile	English sole	bile	1	1
13DU-ESB3611	Bile	English sole	bile	1	1
13DU-ESB3612	Bile	English sole	bile	1	1
13DU-ESB3614	Bile	English sole	bile	1	1
13DU-ESB3616	Bile	English sole	bile	2	2
13DU-ESB3619	Bile	English sole	bile	5	4
13DU-ESB3627	Bile	English sole	bile	6	5
13DU-ESB3628	Bile	English sole	bile	4	3
13DU-ESB3630	Bile	English sole	bile	3	3
13DUR-TW04	Tissue	juvenile Chinook salmon	WholeMinusGutsGills	25	3
13EB_ME-MTW01	Mussel	Bay mussel	whole	8	2
13EB_P17-MTW01	Mussel	Bay mussel	whole	9	2
13EB-ESB01	Bile	English sole	bile	2	2
13EB-ESB3481	Bile	English sole	bile	6	5
13EB-ESB3483	Bile	English sole	bile	6	5
13EB-ESB3486	Bile	English sole	bile	5	5
13EB-ESB3487	Bile	English sole	bile	6	5
13EB-ESB3488	Bile	English sole	bile	6	5
13EB-ESB3489	Bile	English sole	bile	5	5
13EB-ESB3490	Bile	English sole	bile	6	5
13EB-ESB3491	Bile	English sole	bile	6	5
13EB-ESB3492	Bile	English sole	bile	2	2
13EB-ESB3494	Bile	English sole	bile	6	5
13EB-ESB3495	Bile	English sole	bile	5	5
13EB-ESB3496	Bile	English sole	bile	5	5
13EB-ESB3535	Bile	English sole	bile	2	2
13EB-ESB3539	Bile	English sole	bile	1	1
13EH-ESB9429	Bile	English sole	bile	1	1
13EH-ESB9431	Bile	English sole	bile	1	1
13EH-ESB9432	Bile	English sole	bile	3	3
13EH-ESB9433	Bile	English sole	bile	1	1
13EH-ESB9434	Bile	English sole	bile	1	1
13EH-ESB9437	Bile	English sole	bile	3	3
13EH-ESB9461	Bile	English sole	bile	3	3
13EH-ESB9464	Bile	English sole	bile	4	3
13EH-ESB9468	Bile	English sole	bile	2	2
13EH-ESB9475	Bile	English sole	bile	2	2
13HC_HO-MTW01	Mussel	Bay mussel	whole	5	2
13HC-ESB3244	Bile	English sole	bile	2	2
13HC-ESB3247	Bile	English sole	bile	3	2
13HC-ESB3253	Bile	English sole	bile	1	1
13HC-ESB3256	Bile	English sole	bile	2	2
13HC-ESB3258	Bile	English sole	bile	2	2
13HC-ESB3263	Bile	English sole	bile	2	2
13HYLE1-TW02	Tissue	juvenile Chinook salmon	WholeMinusGutsGills	16	1
13HYLE2-TW05	Tissue	juvenile Chinook salmon	WholeMinusGutsGills	14	1
13HYLR-TW01	Tissue	juvenile Chinook salmon	WholeMinusGutsGills	7	0
13NPS_BPP-MTW01	Mussel	Bay mussel	whole	8	2
13NPS_CPAR3-MTW01	Mussel	Bay mussel	whole	9	2
13NQE1-TW04	Tissue	juvenile Chinook salmon	WholeMinusGutsGills	9	1
13NQE2-TW02	Tissue	juvenile Chinook salmon	WholeMinusGutsGills	14	3
13NQ-ESB01	Bile	English sole	bile	1	1
13NQ-ESB9302	Bile	English sole	bile	1	1
13NQ-ESB9303	Bile	English sole	bile	2	2
13NQ-ESB9315	Bile	English sole	bile	1	1
13NQ-ESB9347	Bile	English sole	bile	3	3
13NQR-TW02	Tissue	juvenile Chinook salmon	WholeMinusGutsGills	9	1
13PG-ESB3363	Bile	English sole	bile	1	1
13PG-ESB3366	Bile	English sole	bile	6	5
13PG-ESB3389	Bile	English sole	bile	3	3
13PG-ESB3396	Bile	English sole	bile	2	2
13PG-ESB3398	Bile	English sole	bile	4	3
13PG-ESB3406	Bile	English sole	bile	2	2
13SG-ESB3003	Bile	English sole	bile	1	1
13SG-ESB3008	Bile	English sole	bile	1	1
13SG-ESB3052	Bile	English sole	bile	3	3
13SI-ESB3724	Bile	English sole	bile	1	1
13SI-ESB3726	Bile	English sole	bile	1	1
13SI-ESB3730	Bile	English sole	bile	1	1
13SI-ESB3731	Bile	English sole	bile	1	1
13SI-ESB3734	Bile	English sole	bile	4	3
13SI-ESB3735	Bile	English sole	bile	2	2
13SI-ESB3736	Bile	English sole	bile	1	1
13SI-ESB3738	Bile	English sole	bile	5	5
13SI-ESB3739	Bile	English sole	bile	1	1
13SI-ESB3741	Bile	English sole	bile	1	1
13SI-ESB3743	Bile	English sole	bile	4	4
13SI-ESB3746	Bile	English sole	bile	4	4
13SI-ESB3747	Bile	English sole	bile	5	5
13SI-ESB3748	Bile	English sole	bile	1	1
13SI-ESB3755	Bile	English sole	bile	4	4
13SJI_SJFH-MTW01	Mussel	Bay mussel	whole	5	2
13SKE01-TW02	Tissue	juvenile Chinook salmon	WholeMinusGutsGills	7	1
13SKES02-TW03	Tissue	juvenile Chinook salmon	WholeMinusGutsGills	11	3
13SKGR-TW01_04	Tissue	juvenile Chinook salmon	WholeMinusGutsGills	9	1
13SNME01-TW01	Tissue	juvenile Chinook salmon	WholeMinusGutsGills	9	2
13SNME02-TW04	Tissue	juvenile Chinook salmon	WholeMinusGutsGills	29	3
13SNMR-TW01_04	Tissue	juvenile Chinook salmon	WholeMinusGutsGills	6	0
13SPS_KSP-MTW01	Mussel	Bay mussel	whole	7	2
13SPS_OBI-MTW01	Mussel	Bay mussel	whole	14	2
13SPS_SBP-MTW01	Mussel	Bay mussel	whole	7	1
13VD-ESB3121	Bile	English sole	bile	2	1
13VD-ESB3127	Bile	English sole	bile	1	1
13VD-ESB3148	Bile	English sole	bile	3	3
13VD-ESB3152	Bile	English sole	bile	3	3
13WB_EF-MTW01	Mussel	Bay mussel	whole	9	1
13WB_EH-MTW01	Mussel	Bay mussel	whole	13	2
13WB_MBG-MTW01	Mussel	Bay mussel	whole	7	2
13WPS_BSCB-MTW01	Mussel	Bay mussel	whole	12	2
13WPS_BSF-MTW01	Mussel	Bay mussel	whole	9	2
15CB-ESB8467	Bile	English sole	bile	3	3
15CB-ESB8481	Bile	English sole	bile	3	3
15CB-ESB8482	Bile	English sole	bile	3	3
15CB-ESB8489	Bile	English sole	bile	3	3
15DU-ESB8133	Bile	English sole	bile	3	3
15DU-ESB8142	Bile	English sole	bile	3	3
15DU-ESB8143	Bile	English sole	bile	3	3
15DU-ESB8144	Bile	English sole	bile	3	3
15DU-ESB8145	Bile	English sole	bile	1	1
15DU-ESB8149	Bile	English sole	bile	3	3
15DU-ESB8157	Bile	English sole	bile	3	3
15DU-ESB8169	Bile	English sole	bile	3	3
15DU-ESB8177	Bile	English sole	bile	3	3
15DU-ESB8178	Bile	English sole	bile	3	3
15DU-ESB8180	Bile	English sole	bile	3	3
15DU-ESB8183	Bile	English sole	bile	3	3
15DU-ESB8184	Bile	English sole	bile	3	3
15DU-ESB8190	Bile	English sole	bile	3	3
15EB-ESB8011	Bile	English sole	bile	3	3
15EB-ESB8012	Bile	English sole	bile	4	4
15EB-ESB8036	Bile	English sole	bile	3	3
15EB-ESB8037	Bile	English sole	bile	5	5
15EB-ESB8039	Bile	English sole	bile	4	4
15EB-ESB8044	Bile	English sole	bile	4	4
15EB-ESB8047	Bile	English sole	bile	3	3
15HC-ESB7773	Bile	English sole	bile	3	3
15HC-ESB7777	Bile	English sole	bile	3	3
15HC-ESB7801	Bile	English sole	bile	3	3
15HC-ESB7817	Bile	English sole	bile	3	3
15HC-ESB7820	Bile	English sole	bile	3	3
15HC-ESB7823	Bile	English sole	bile	3	3
15HC-ESB7827	Bile	English sole	bile	3	3
15PG-ESB7915	Bile	English sole	bile	3	3
15PG-ESB7932	Bile	English sole	bile	3	3
15PG-ESB7936	Bile	English sole	bile	3	3
15SG-ESB7541	Bile	English sole	bile	3	3
15SG-ESB7571	Bile	English sole	bile	3	3
15SI-ESB8311	Bile	English sole	bile	3	3
15SI-ESB8322	Bile	English sole	bile	3	3
15SI-ESB8325	Bile	English sole	bile	3	3
15SI-ESB8331	Bile	English sole	bile	3	3
15SI-ESB8332	Bile	English sole	bile	3	3
15SI-ESB8342	Bile	English sole	bile	3	3
15SI-ESB8355	Bile	English sole	bile	1	1
15SI-ESB8365	Bile	English sole	bile	3	3
15VD-ESB7687	Bile	English sole	bile	3	3
16DK-TW_Dp01r5	Tissue	juvenile Chinook salmon	WholeMinusGutsBrains	8	1
16DN-TW_Dp02r4	Tissue	juvenile Chinook salmon	WholeMinusGutsBrains	3	0
16LKW-TW_Dp01r8	Tissue	juvenile Chinook salmon	WholeMinusGutsBrains	21	2
16MA6-TM9831	Tissue	resident Chinook salmon	muscle	6	1
16MA6-TM9835	Tissue	resident Chinook salmon	muscle	5	1
16MA6-TM9839	Tissue	resident Chinook salmon	muscle	5	1
16MA8_2-TM9844	Tissue	resident Chinook salmon	muscle	2	0
16ST-TW_Dfp01r2	Tissue	juvenile Chinook salmon	WholeMinusGutsBrains	7	0
16ST-TW_Dfp02	Tissue	juvenile Chinook salmon	WholeMinusGutsBrains	8	0
16ST-TW_Dfp03	Tissue	juvenile Chinook salmon	WholeMinusGutsBrains	7	0
16ST-TW_Dfp04r1	Tissue	juvenile Chinook salmon	WholeMinusGutsBrains	6	0
16ST-TW_Dfp04r2	Tissue	juvenile Chinook salmon	WholeMinusGutsBrains	5	0
16ST-TW_Hp01	Tissue	juvenile Chinook salmon	WholeMinusGutsBrains	9	0
16ST-TW_Nfp01	Tissue	juvenile Chinook salmon	WholeMinusGutsBrains	8	0
16ST-TW_Nfp02	Tissue	juvenile Chinook salmon	WholeMinusGutsBrains	5	0
16ST-TW_Nfp03	Tissue	juvenile Chinook salmon	WholeMinusGutsBrains	4	0
16ST-TW_Nfp04	Tissue	juvenile Chinook salmon	WholeMinusGutsBrains	10	0
16ST-TW_Rfp01	Tissue	juvenile Chinook salmon	WholeMinusGutsBrains	8	0
16ST-TW_Tp01	Tissue	juvenile Chinook salmon	WholeMinusGutsBrains	10	1
17CB-ESB0122	Bile	English sole	bile	3	3
17CB-ESB0124	Bile	English sole	bile	5	5
17CB-ESB0126	Bile	English sole	bile	2	2
17CB-ESB0130	Bile	English sole	bile	4	4
17CB-ESB0134	Bile	English sole	bile	4	4
17CB-ESB0137	Bile	English sole	bile	4	4
17CB-ESB0149	Bile	English sole	bile	4	4
17CB-ESM01	Tissue	English sole	muscle	11	1
17CB-ESM02	Tissue	English sole	muscle	2	0
17DU-ESB0482	Bile	English sole	bile	4	4
17DU-ESB0499	Bile	English sole	bile	5	5
17DU-ESB0500	Bile	English sole	bile	4	4
17DU-ESB0502	Bile	English sole	bile	4	4
17DU-ESB0506	Bile	English sole	bile	4	4
17DU-ESB0512	Bile	English sole	bile	4	4
17DU-ESB0521	Bile	English sole	bile	1	1
17DU-ESB0526	Bile	English sole	bile	4	4
17DU-ESB0537	Bile	English sole	bile	3	3
17DU-ESM01	Tissue	English sole	muscle	5	1
17EB4-ESB1563	Bile	English sole	bile	3	3
17EB4-ESB1567	Bile	English sole	bile	1	1
17EB4-ESB1573	Bile	English sole	bile	2	2
17EB4-ESB1579	Bile	English sole	bile	1	1
17EB4-ESB1580	Bile	English sole	bile	2	2
17EB4-ESB1581	Bile	English sole	bile	3	3
17EB4-ESB1582	Bile	English sole	bile	3	3
17EB4-ESB1583	Bile	English sole	bile	1	1
17EB4-ESB1588	Bile	English sole	bile	1	1
17EB4-ESB1589	Bile	English sole	bile	1	1
17EB4-ESB1592	Bile	English sole	bile	3	3
17EB4-ESB1604	Bile	English sole	bile	6	5
17EB4-ESB1605	Bile	English sole	bile	3	3
17EB4-ESB1610	Bile	English sole	bile	6	5
17EB4-ESB1612	Bile	English sole	bile	3	3
17EB4-ESM01	Tissue	English sole	muscle	6	1
17EB-ESB0614	Bile	English sole	bile	3	3
17EB-ESB0623	Bile	English sole	bile	3	3
17EB-ESB0624	Bile	English sole	bile	4	4
17EB-ESB0629	Bile	English sole	bile	4	4
17EB-ESB0632	Bile	English sole	bile	5	4
17EB-ESB0634	Bile	English sole	bile	3	3
17EB-ESB0639	Bile	English sole	bile	4	4
17EB-ESM01	Tissue	English sole	muscle	7	1
17EH-ESB0362	Bile	English sole	bile	1	1
17EH-ESB0371	Bile	English sole	bile	3	3
17EH-ESB0380	Bile	English sole	bile	4	4
17EH-ESB0386	Bile	English sole	bile	3	3
17EH-ESB0408	Bile	English sole	bile	3	3
17EH-ESB0409	Bile	English sole	bile	6	5
17EH-ESB0416	Bile	English sole	bile	4	4
17EH-ESB0418	Bile	English sole	bile	4	4
17EH-ESM01	Tissue	English sole	muscle	7	1
17HC-ESB0722	Bile	English sole	bile	2	2
17HC-ESB0725	Bile	English sole	bile	2	2
17HC-ESB0726	Bile	English sole	bile	2	2
17HC-ESB0728	Bile	English sole	bile	2	2
17HC-ESB0752	Bile	English sole	bile	2	2
17HC-ESB0764	Bile	English sole	bile	3	3
17HC-ESM01	Tissue	English sole	muscle	6	1
17MA13-TM1754	Tissue	resident Chinook salmon	muscle	5	1
17MA13-TM1757	Tissue	resident Chinook salmon	muscle	2	1
17MA13-TM1762	Tissue	resident Chinook salmon	muscle	7	2
17MA13-TM1763	Tissue	resident Chinook salmon	muscle	8	2
17NQ-ESB0003	Bile	English sole	bile	2	2
17NQ-ESB0006	Bile	English sole	bile	1	1
17NQ-ESB0018	Bile	English sole	bile	1	1
17NQ-ESB0028	Bile	English sole	bile	3	3
17NQ-ESB0064	Bile	English sole	bile	3	3
17NQ-ESM01	Tissue	English sole	muscle	7	1
17PG-ESB0849	Bile	English sole	bile	4	4
17PG-ESB0855	Bile	English sole	bile	4	4
17PG-ESB0865	Bile	English sole	bile	3	3
17PG-ESB0877	Bile	English sole	bile	2	2
17PG-ESB0880	Bile	English sole	bile	3	3
17PG-ESB0882	Bile	English sole	bile	2	2
17PG-ESB0887	Bile	English sole	bile	3	3
17PG-ESB0899	Bile	English sole	bile	3	3
17PG-ESM01	Tissue	English sole	muscle	7	1
17PS-ESB0961	Bile	English sole	bile	4	4
17PS-ESB0963	Bile	English sole	bile	3	3
17PS-ESB0964	Bile	English sole	bile	2	2
17PS-ESB0968	Bile	English sole	bile	3	3
17PS-ESB0970	Bile	English sole	bile	3	3
17PS-ESB0973	Bile	English sole	bile	5	5
17PS-ESM01	Tissue	English sole	muscle	5	1
17SG-ESB1324	Bile	English sole	bile	2	2
17SG-ESB1332	Bile	English sole	bile	3	3
17SG-ESB1353	Bile	English sole	bile	1	1
17SG-ESB1357	Bile	English sole	bile	2	2
17SG-ESB1376	Bile	English sole	bile	2	2
17SG-ESM01	Tissue	English sole	muscle	5	1
17SI-ESB0244	Bile	English sole	bile	3	3
17SI-ESB0248	Bile	English sole	bile	3	3
17SI-ESB0253	Bile	English sole	bile	1	1
17SI-ESB0273	Bile	English sole	bile	3	3
17SI-ESB0281	Bile	English sole	bile	3	3
17SI-ESB0292	Bile	English sole	bile	3	3
17SI-ESB0295	Bile	English sole	bile	3	3
17SI-ESM01	Tissue	English sole	muscle	7	1
17SI-ESM02	Tissue	English sole	muscle	1	0
17SI-ESM03	Tissue	English sole	muscle	1	0
17VD-ESB1224	Bile	English sole	bile	3	3
17VD-ESB1244	Bile	English sole	bile	3	3
17VD-ESM01	Tissue	English sole	muscle	3	1
17WPD01-ESM01	Tissue	English sole	muscle	5	1
17WPD02-ESM01	Tissue	English sole	muscle	8	1
17WPD1-ESB1442	Bile	English sole	bile	1	1
17WPD1-ESB1443	Bile	English sole	bile	1	1
17WPD1-ESB1444	Bile	English sole	bile	2	2
17WPD1-ESB1453	Bile	English sole	bile	1	1
17WPD1-ESB1456	Bile	English sole	bile	3	3
17WPD1-ESB1457	Bile	English sole	bile	2	2
17WPD1-ESB1465	Bile	English sole	bile	1	1
17WPD1-ESB1474	Bile	English sole	bile	1	1
17WPD1-ESB1475	Bile	English sole	bile	4	4
17WPD1-ESB1484	Bile	English sole	bile	1	1
17WPD1-ESB1485	Bile	English sole	bile	1	1
17WPD1-ESB1492	Bile	English sole	bile	1	1
17WPD1-ESB1494	Bile	English sole	bile	1	1
17WPD2-ESB1515	Bile	English sole	bile	3	3
17WPD2-ESB1522	Bile	English sole	bile	3	3
17WPD2-ESB1523	Bile	English sole	bile	4	3
17WPD2-ESB1532	Bile	English sole	bile	1	1
17WPD2-ESB1533	Bile	English sole	bile	1	1
17WPD2-ESB1538	Bile	English sole	bile	1	1
17WPD2-ESB1542	Bile	English sole	bile	4	3
17WPD2-ESB1546	Bile	English sole	bile	1	1
17WPD2-ESB1549	Bile	English sole	bile	2	2
17WPD2-ESB1553	Bile	English sole	bile	1	1
17WPD2-ESB1554	Bile	English sole	bile	1	1
17WPD2-ESB1555	Bile	English sole	bile	1	1
17WPD2-ESB1559	Bile	English sole	bile	3	3
18CP-PHW01	Tissue	Pacific herring	whole	7	2
18CP-PHW02	Tissue	Pacific herring	whole	6	2
18CP-PHW03	Tissue	Pacific herring	whole	7	2
18EB02-TW_H02	Tissue	juvenile Chinook salmon	WholeMinusOrgs	17	2
18EB02-TW_W02	Tissue	juvenile Chinook salmon	WholeMinusOrgs	16	2
18EB02-TW_W03	Tissue	juvenile Chinook salmon	WholeMinusOrgs	17	2
18EB03-TW_H01	Tissue	juvenile Chinook salmon	WholeMinusOrgs	14	2
18EB03-TW_H02	Tissue	juvenile Chinook salmon	WholeMinusOrgs	18	2
18EB03-TW_W02	Tissue	juvenile Chinook salmon	WholeMinusOrgs	17	2
18EB04-TW_H02	Tissue	juvenile Chinook salmon	WholeMinusOrgs	12	3
18EB04-TW_H03	Tissue	juvenile Chinook salmon	WholeMinusOrgs	13	3
18EB04-TW_W03	Tissue	juvenile Chinook salmon	WholeMinusOrgs	12	1
18EB04-TW_W05	Tissue	juvenile Chinook salmon	WholeMinusOrgs	7	1
18EB06-TW_H02	Tissue	juvenile Chinook salmon	WholeMinusOrgs	11	2
18EB06-TW_W03	Tissue	juvenile Chinook salmon	WholeMinusOrgs	12	1
18EB06-TW_W04	Tissue	juvenile Chinook salmon	WholeMinusOrgs	18	2
18GR02-TW_H04	Tissue	juvenile Chinook salmon	WholeMinusOrgs	17	3
18GR02-TW_H07	Tissue	juvenile Chinook salmon	WholeMinusOrgs	19	3
18GR02-TW_H10	Tissue	juvenile Chinook salmon	WholeMinusOrgs	21	3
18LDR01-TW_H01	Tissue	juvenile Chinook salmon	WholeMinusOrgs	18	2
18LDR01-TW_H03	Tissue	juvenile Chinook salmon	WholeMinusOrgs	17	3
18LDR01-TW_H04	Tissue	juvenile Chinook salmon	WholeMinusOrgs	19	3
18LDR03-TW_H01	Tissue	juvenile Chinook salmon	WholeMinusOrgs	21	3
18LDR03-TW_H04	Tissue	juvenile Chinook salmon	WholeMinusOrgs	16	3
18LDR03-TW_H06	Tissue	juvenile Chinook salmon	WholeMinusOrgs	20	3
18LDR05-TW_H02	Tissue	juvenile Chinook salmon	WholeMinusOrgs	19	3
18LDR05-TW_H03	Tissue	juvenile Chinook salmon	WholeMinusOrgs	17	3
18LDR05-TW_H06	Tissue	juvenile Chinook salmon	WholeMinusOrgs	21	3
18LDR06-TW_H01	Tissue	juvenile Chinook salmon	WholeMinusOrgs	12	1
18LDR06-TW_H02	Tissue	juvenile Chinook salmon	WholeMinusOrgs	20	4
18LDR06-TW_H03	Tissue	juvenile Chinook salmon	WholeMinusOrgs	15	3
18LDR07-TW_H01	Tissue	juvenile Chinook salmon	WholeMinusOrgs	16	3
18LDR07-TW_H02	Tissue	juvenile Chinook salmon	WholeMinusOrgs	15	3
18LDR07-TW_H03	Tissue	juvenile Chinook salmon	WholeMinusOrgs	12	1
18LDR08-TW_H01	Tissue	juvenile Chinook salmon	WholeMinusOrgs	15	4
18LDR08-TW_H02	Tissue	juvenile Chinook salmon	WholeMinusOrgs	16	3
18LDR08-TW_H03	Tissue	juvenile Chinook salmon	WholeMinusOrgs	13	2
18LDR09-TW_H01	Tissue	juvenile Chinook salmon	WholeMinusOrgs	18	2
18LDR09-TW_H03	Tissue	juvenile Chinook salmon	WholeMinusOrgs	15	3
18LDR09-TW_H04	Tissue	juvenile Chinook salmon	WholeMinusOrgs	11	2
18PO-PHW01	Tissue	Pacific herring	whole	8	2
18PO-PHW02	Tissue	Pacific herring	whole	9	2
18PO-PHW03	Tissue	Pacific herring	whole	8	3
18QB-PHW01	Tissue	Pacific herring	whole	6	2
18QB-PHW02	Tissue	Pacific herring	whole	8	1
18QB-PHW03	Tissue	Pacific herring	whole	7	1
18SM-PHW01	Tissue	Pacific herring	whole	8	2
18SM-PHW02	Tissue	Pacific herring	whole	7	2
18SM-PHW03	Tissue	Pacific herring	whole	4	1
18SQ-PHW01	Tissue	Pacific herring	whole	9	2
18SQ-PHW02	Tissue	Pacific herring	whole	7	2
18SQ-PHW03	Tissue	Pacific herring	whole	8	2
19BLL-ESB1626	Bile	English sole	bile	4	4
19BLL-ESB1627	Bile	English sole	bile	4	4
19BLL-ESB1628	Bile	English sole	bile	5	5
19BLL-ESB1629	Bile	English sole	bile	4	4
19BLM-ESB1623	Bile	English sole	bile	5	5
19BLM-ESB1625	Bile	English sole	bile	4	4
19BLU-ESB1618	Bile	English sole	bile	2	2
19BLU-ESB1620	Bile	English sole	bile	4	4
19BLU-ESB1678	Bile	English sole	bile	4	4
19BLU-ESB1681	Bile	English sole	bile	2	2
19CB-ESB0121	Bile	English sole	bile	3	3
19CB-ESB0131	Bile	English sole	bile	4	4
19CB-ESB0147	Bile	English sole	bile	4	4
19CB-ESB0149	Bile	English sole	bile	4	4
19CB-ESB0168	Bile	English sole	bile	3	3
19CB-ESB0174	Bile	English sole	bile	3	3
19CIM-ESB1447	Bile	English sole	bile	5	5
19CIM-ESB1449	Bile	English sole	bile	4	4
19CIM-ESB1451	Bile	English sole	bile	4	4
19CIM-ESB1460	Bile	English sole	bile	4	4
19CIM-ESB1474	Bile	English sole	bile	4	4
19CIM-ESB1478	Bile	English sole	bile	3	3
19CWU-ESB1653	Bile	English sole	bile	3	3
19CWU-ESB1655	Bile	English sole	bile	4	4
19DU-ESB0482	Bile	English sole	bile	4	4
19DU-ESB0483	Bile	English sole	bile	4	4
19DU-ESB0492	Bile	English sole	bile	5	5
19DU-ESB0497	Bile	English sole	bile	4	4
19DU-ESB0499	Bile	English sole	bile	4	4
19DU-ESB0503	Bile	English sole	bile	4	4
19DU-ESB0504	Bile	English sole	bile	4	4
19DU-ESB0506	Bile	English sole	bile	4	4
19DU-ESB0507	Bile	English sole	bile	4	4
19DU-ESB0513	Bile	English sole	bile	4	4
19DU-ESB0516	Bile	English sole	bile	4	4
19DU-ESB0517	Bile	English sole	bile	4	4
19DU-ESB0518	Bile	English sole	bile	4	4
19DU-ESB0521	Bile	English sole	bile	4	4
19DU-ESB0528	Bile	English sole	bile	4	4
19DU-ESB0530	Bile	English sole	bile	4	4
19DU-ESB0531	Bile	English sole	bile	4	4
19DU-ESB0536	Bile	English sole	bile	3	3
19EB4-ESB1561	Bile	English sole	bile	3	3
19EB4-ESB1564	Bile	English sole	bile	4	4
19EB4-ESB1570	Bile	English sole	bile	4	4
19EB4-ESB1572	Bile	English sole	bile	3	3
19EB4-ESB1577	Bile	English sole	bile	4	4
19EB4-ESB1578	Bile	English sole	bile	3	3
19EB-ESB0602	Bile	English sole	bile	5	5
19EB-ESB0603	Bile	English sole	bile	5	5
19EB-ESB0605	Bile	English sole	bile	5	5
19EB-ESB0606	Bile	English sole	bile	5	5
19EB-ESB0608	Bile	English sole	bile	5	5
19EB-ESB0609	Bile	English sole	bile	5	5
19EB-ESB0610	Bile	English sole	bile	5	5
19EB-ESB0611	Bile	English sole	bile	5	5
19EB-ESB0612	Bile	English sole	bile	5	5
19EB-ESB0613	Bile	English sole	bile	5	5
19EB-ESB0617	Bile	English sole	bile	4	4
19EB-ESB0618	Bile	English sole	bile	5	5
19EB-ESB0619	Bile	English sole	bile	5	5
19EB-ESB0620	Bile	English sole	bile	5	5
19EB-ESB0621	Bile	English sole	bile	4	4
19EB-ESB0623	Bile	English sole	bile	4	4
19EB-ESB0624	Bile	English sole	bile	4	4
19EB-ESB0625	Bile	English sole	bile	4	4
19EB-ESB0629	Bile	English sole	bile	5	5
19EB-ESB0632	Bile	English sole	bile	5	5
19EB-ESB0634	Bile	English sole	bile	4	4
19EB-ESB0635	Bile	English sole	bile	4	4
19EH-ESB0377	Bile	English sole	bile	3	3
19EH-ESB0408	Bile	English sole	bile	3	3
19EH-ESB0423	Bile	English sole	bile	3	3
19EH-ESB0424	Bile	English sole	bile	4	4
19EH-ESB0425	Bile	English sole	bile	3	3
19EH-ESB0426	Bile	English sole	bile	3	3
19HC-ESB1084	Bile	English sole	bile	3	3
19HC-ESB1098	Bile	English sole	bile	2	2
19HC-ESB1114	Bile	English sole	bile	3	3
19HC-ESB1122	Bile	English sole	bile	2	2
19HC-ESB1131	Bile	English sole	bile	3	3
19HC-ESB1132	Bile	English sole	bile	3	3
19HYL-ESB1614	Bile	English sole	bile	4	4
19HYL-ESB1615	Bile	English sole	bile	4	4
19HYM-ESB1607	Bile	English sole	bile	4	4
19HYM-ESB1610	Bile	English sole	bile	4	4
19HYU-ESB1601	Bile	English sole	bile	3	3
19HYU-ESB1602	Bile	English sole	bile	4	4
19HYU-ESB1604	Bile	English sole	bile	4	4
19HYU-ESB1605	Bile	English sole	bile	3	3
19HYU-ESB1676	Bile	English sole	bile	3	3
19MWW-ESB1646	Bile	English sole	bile	2	2
19NQ-ESB0006	Bile	English sole	bile	5	5
19NQ-ESB0026	Bile	English sole	bile	4	4
19NQ-ESB0035	Bile	English sole	bile	4	4
19NQ-ESB0056	Bile	English sole	bile	6	6
19NQ-ESB0059	Bile	English sole	bile	4	4
19NQ-ESB0061	Bile	English sole	bile	4	4
19NQ-ESB0081	Bile	English sole	bile	4	4
19OMK-ESB1658	Bile	English sole	bile	3	3
19OMW-ESB1649	Bile	English sole	bile	3	3
19OTW-ESB1662	Bile	English sole	bile	3	3
19OTW-ESB1665	Bile	English sole	bile	3	3
19PG-ESB0962	Bile	English sole	bile	3	3
19PG-ESB0968	Bile	English sole	bile	2	2
19PG-ESB0983	Bile	English sole	bile	3	3
19PG-ESB0990	Bile	English sole	bile	3	3
19PG-ESB1000	Bile	English sole	bile	3	3
19PG-ESB1008	Bile	English sole	bile	3	3
19PG-ESB1011	Bile	English sole	bile	3	3
19PG-ESB1012	Bile	English sole	bile	3	3
19PG-ESB1017	Bile	English sole	bile	3	3
19PG-ESB1018	Bile	English sole	bile	3	3
19PG-ESB1021	Bile	English sole	bile	3	3
19PG-ESB1022	Bile	English sole	bile	3	3
19PG-ESB1023	Bile	English sole	bile	4	4
19PG-ESB1041	Bile	English sole	bile	3	3
19PG-ESB1042	Bile	English sole	bile	3	3
19PG-ESB1043	Bile	English sole	bile	3	3
19PM-ESB0841	Bile	English sole	bile	3	3
19PM-ESB0850	Bile	English sole	bile	3	3
19PM-ESB0851	Bile	English sole	bile	1	1
19PM-ESB0853	Bile	English sole	bile	3	3
19PM-ESB0868	Bile	English sole	bile	4	4
19PM-ESB0875	Bile	English sole	bile	4	4
19PM-ESB0886	Bile	English sole	bile	3	3
19PM-ESB0888	Bile	English sole	bile	3	3
19PM-ESB0898	Bile	English sole	bile	3	3
19PM-ESB0900	Bile	English sole	bile	3	3
19RUS-ESB1668	Bile	English sole	bile	3	3
19RUS-ESB1670	Bile	English sole	bile	3	3
19SG-ESB1336	Bile	English sole	bile	1	1
19SG-ESB1342	Bile	English sole	bile	4	4
19SG-ESB1349	Bile	English sole	bile	2	2
19SG-ESB1351	Bile	English sole	bile	1	1
19SG-ESB1359	Bile	English sole	bile	1	1
19SG-ESB1378	Bile	English sole	bile	4	4
19SI-ESB0254	Bile	English sole	bile	4	4
19SI-ESB0261	Bile	English sole	bile	4	4
19SI-ESB0267	Bile	English sole	bile	3	3
19SI-ESB0268	Bile	English sole	bile	3	3
19SI-ESB0282	Bile	English sole	bile	3	3
19SI-ESB0285	Bile	English sole	bile	4	4
19STC-ESB1633	Bile	English sole	bile	3	3
19STC-ESB1635	Bile	English sole	bile	3	3
19VD-ESB1226	Bile	English sole	bile	2	2
19VD-ESB1281	Bile	English sole	bile	3	3
19VD-ESB1282	Bile	English sole	bile	3	3
19WPD01-ESB0738	Bile	English sole	bile	2	2
19WPD01-ESB0739	Bile	English sole	bile	5	5
19WPD01-ESB0740	Bile	English sole	bile	3	3
19WPD01-ESB0758	Bile	English sole	bile	4	4
19WPD01-ESB0766	Bile	English sole	bile	4	4
19WPD01-ESB0772	Bile	English sole	bile	3	3
20AI_MMB-MTW01	Mussel	Bay mussel	whole	2	0
20AI_OB-MTW01	Mussel	Bay mussel	whole	1	0
20BBSM-MTW01	Mussel	Bay mussel	whole	5	0
20CB_CBSW-MTW01	Mussel	Bay mussel	whole	14	3
20CB_CBTF-MTW01	Mussel	Bay mussel	whole	9	2
20CB_MW-MTW01	Mussel	Bay mussel	whole	15	2
20CBTP-MTW01	Mussel	Bay mussel	whole	4	0
20CPS_EMB-MTW01	Mussel	Bay mussel	whole	8	2
20CPS_KM-MTW01	Mussel	Bay mussel	whole	6	2
20CPS_MASO-MTW01	Mussel	Bay mussel	whole	8	2
20CPS_QMH-MTW01	Mussel	Bay mussel	whole	7	2
20CPS_SB-MTW01	Mussel	Bay mussel	whole	7	1
20CPS_SQSO-MTW01	Mussel	Bay mussel	whole	8	2
20EB_ME-MTW01	Mussel	Bay mussel	whole	8	1
20EB_P59-MTW01	Mussel	Bay mussel	whole	8	1
20EBDH-MTW01	Mussel	Bay mussel	whole	4	0
20EBFR-MTW01	Mussel	Bay mussel	whole	4	0
20HC_HO-MTW01	Mussel	Bay mussel	whole	6	1
20NPS_BLSC-MTW01	Mussel	Bay mussel	whole	7	2
20NPS_FBAR-MTW01	Mussel	Bay mussel	whole	4	0
20PSEF-MTW01	Mussel	Bay mussel	whole	6	0
20PSEH-MTW01	Mussel	Bay mussel	whole	4	0
20PSEM-MTW01	Mussel	Bay mussel	whole	4	0
20PSHC-MTW01	Mussel	Bay mussel	whole	2	0
20PSKP-MTW01	Mussel	Bay mussel	whole	6	0
20PSMF-MTW01	Mussel	Bay mussel	whole	5	0
20PSPT-MTW01	Mussel	Bay mussel	whole	6	0
20PSTB-MTW01	Mussel	Bay mussel	whole	4	0
20SAM004-MTW01	Mussel	Bay mussel	whole	6	1
20SAM006-MTW01	Mussel	Bay mussel	whole	4	1
20SAM011-MTW01	Mussel	Bay mussel	whole	5	1
20SAM013-MTW01	Mussel	Bay mussel	whole	7	1
20SAM014-MTW01	Mussel	Bay mussel	whole	8	1
20SAM017-MTW01	Mussel	Bay mussel	whole	6	2
20SAM019-MTW01	Mussel	Bay mussel	whole	5	1
20SAM021-MTW01	Mussel	Bay mussel	whole	3	1
20SAM025-MTW01	Mussel	Bay mussel	whole	13	2
20SAM029-MTW01	Mussel	Bay mussel	whole	5	2
20SAM030-MTW01	Mussel	Bay mussel	whole	9	2
20SAM031-MTW01	Mussel	Bay mussel	whole	7	2
20SAM034-MTW01	Mussel	Bay mussel	whole	5	2
20SAM037-MTW01	Mussel	Bay mussel	whole	8	2
20SAM039-MTW01	Mussel	Bay mussel	whole	9	2
20SAM042-MTW01	Mussel	Bay mussel	whole	6	2
20SAM043-MTW01	Mussel	Bay mussel	whole	7	0
20SAM049-MTW01	Mussel	Bay mussel	whole	6	2
20SAM056-MTW01	Mussel	Bay mussel	whole	7	2
20SIWP-MTW01	Mussel	Bay mussel	whole	4	0
20SJD_JSK-MTW01	Mussel	Bay mussel	whole	5	2
20SJD_NMB-MTW01	Mussel	Bay mussel	whole	6	2
20SPS_PBL-MTW01	Mussel	Bay mussel	whole	5	1
20SPS_SH-MTW01	Mussel	Bay mussel	whole	5	2
20SSBI-MTW01	Mussel	Bay mussel	whole	7	0
20WB_PCB1-MTW01	Mussel	Bay mussel	whole	9	1
20WB_PCR-MTW01	Mussel	Bay mussel	whole	5	1
20WBNA-MTW01	Mussel	Bay mussel	whole	2	0
20WPS_SVD-MTW01	Mussel	Bay mussel	whole	6	2
8344181	WWTP	0	0	43	2
8344184	WWTP	0	0	55	6
8344193	WWTP	0	0	50	2
8344194	WWTP	0	0	47	0
8344197	WWTP	0	0	15	0
8344198	WWTP	0	0	20	0
8344202	WWTP	0	0	28	3
AGT_20120618	Tissue	Pacific sand lance	whole	5	0
Brem WWTP Eff	WWTP	0	0	28	2
BuddInle_20180417	Water	0	0	7	0
BuddInle_20180509	Water	0	0	12	0
BuddInle_20180618	Water	0	0	15	0
BuddInle_20180822	Water	0	0	12	0
BuddInle_20181030	Water	0	0	9	0
CLAY 2010_20101205	Tissue	Pacific sand lance	whole	5	0
CLAY 2011_20110216	Tissue	Pacific sand lance	whole	4	0
CommBayS_20180509	Water	0	0	12	1
CommBayS_20180618	Water	0	0	12	1
CommBayS_20180822	Water	0	0	11	1
CommBayS_20181030	Water	0	0	14	1
CommBayT_20180509	Water	0	0	16	1
CommBayT_20180618	Water	0	0	11	1
CommBayT_20180822	Water	0	0	8	1
CommBayT_20181030	Water	0	0	13	1
EAG LG_20120509	Tissue	Pacific sand lance	whole	5	0
EAG REP_20120509	Tissue	Pacific sand lance	whole	5	0
EAG_20120509	Tissue	Pacific sand lance	whole	2	0
EdmondsF_20180509	Water	0	0	11	1
EdmondsF_20180618	Water	0	0	11	1
EdmondsF_20180822	Water	0	0	9	0
EdmondsF_20181030	Water	0	0	8	1
EverettB_20180509	Water	0	0	8	0
EverettB_20180618	Water	0	0	11	0
EverettB_20180822	Water	0	0	8	0
EverettB_20181030	Water	0	0	6	0
Evergree_20180417	Water	0	0	8	1
Evergree_20180509	Water	0	0	10	1
Evergree_20180618	Water	0	0	7	0
Evergree_20180822	Water	0	0	6	0
Evergree_20181030	Water	0	0	9	0
Hammersl_20180417	Water	0	0	5	0
Hammersl_20180509	Water	0	0	7	0
Hammersl_20180618	Water	0	0	8	0
Hammersl_20180822	Water	0	0	5	0
Hammersl_20181030	Water	0	0	8	0
HoodCana_20180417	Water	0	0	7	0
HoodCana_20180509	Water	0	0	9	0
HoodCana_20180618	Water	0	0	8	0
HoodCana_20180822	Water	0	0	3	0
HoodCana_20181030	Water	0	0	7	0
JackPerr_20180509	Water	0	0	7	1
JackPerr_20180618	Water	0	0	3	0
JackPerr_20180822	Water	0	0	5	0
JackPerr_20181030	Water	0	0	6	0
JoeBlock_20180509	Water	0	0	4	1
JoeBlock_20180618	Water	0	0	4	0
JoeBlock_20180822	Water	0	0	4	0
JoeBlock_20181030	Water	0	0	7	0
L76915-10	Tissue	Smallmouth bass	whole	10	1
L76915-2	Tissue	Smallmouth bass	whole	7	1
L76915-3	Tissue	Smallmouth bass	whole	7	1
L76915-4	Tissue	Smallmouth bass	whole	9	1
L76915-5	Tissue	Smallmouth bass	whole	9	1
L76915-6	Tissue	Smallmouth bass	whole	9	1
L76915-7	Tissue	Smallmouth bass	whole	8	1
L76915-8	Tissue	Smallmouth bass	whole	7	1
L76915-9	Tissue	Smallmouth bass	whole	8	1
LIB_20120617	Tissue	Pacific sand lance	whole	2	0
LOP_20140814	Tissue	Pacific sand lance	whole	3	0
NIS_20140618	Tissue	Pacific sand lance	whole	3	0
Nisq Estaury	Water	0	0	5	1
Nisq La 2013	Tissue	Pacific staghorn sculpin	whole	7	1
Nisq La 2014	Tissue	Pacific staghorn sculpin	whole	6	2
Nisq Ot 2014	Tissue	juvenile Chinook salmon	whole	13	2
P61010-1 0512 1m	Water	0	0	7	0
P61010-2 0518 1m	Water	0	0	6	0
P61010-3 0536 1m	Water	0	0	5	0
P61010-4 A522 1m	Water	0	0	7	0
P61010-5 A522 10m	Water	0	0	7	0
P61162-1 LSCW02 1m	Water	0	0	7	0
P61162-10 LTUM03 1m	Water	0	0	5	0
P61162-11 LTUM03 4m	Water	0	0	4	0
P61162-12 LTXQ01 1m	Water	0	0	6	0
P61162-2 LSCW02 173m	Water	0	0	4	0
P61162-3 LTED04 1m	Water	0	0	5	0
P61162-4 LTED04 74m	Water	0	0	7	0
P61162-5 LTEH02 1m	Water	0	0	11	0
P61162-6 HNFD01 1m	Water	0	0	5	0
P61162-7 HNFD01 14m	Water	0	0	3	0
P61162-8 LTKE03 1m	Water	0	0	5	0
P61162-9 LTKE03 9m	Water	0	0	5	0
P61478-1 0512 1m	Water	0	0	9	0
P61478-2 0518 1m	Water	0	0	11	0
P61478-3 0536 1m	Water	0	0	6	0
P61478-4 A522 1m	Water	0	0	8	0
P61478-5 A522 10m	Water	0	0	9	0
P61478-6 LTEH02 1m	Water	0	0	8	0
P61478-7 LTXQ01 1m	Water	0	0	5	0
P61647-1 LSCW02 1m	Water	0	0	5	0
P61647-10 LTUM03 6m	Water	0	0	7	0
P61647-2 LSCW02 175m	Water	0	0	7	0
P61647-3 LTED04 1m	Water	0	0	7	0
P61647-4 LTED04 75m	Water	0	0	5	0
P61647-5 HNFD01 1m	Water	0	0	5	0
P61647-6 HNFD01 7m	Water	0	0	6	0
P61647-7 LTKE03 1m	Water	0	0	6	0
P61647-8 LTKE03 11m	Water	0	0	7	0
P61647-9 LTUM03 1m	Water	0	0	5	0
P61856-1 0512 1m	Water	0	0	7	0
P61856-2 0518 1m	Water	0	0	7	0
P61856-3 0536 1m	Water	0	0	6	0
P61856-4 A522 1m	Water	0	0	7	0
P61856-5 A522 10m	Water	0	0	7	0
P61856-6 LTEH02 1m	Water	0	0	8	0
P61856-7 LTXQ01 1m	Water	0	0	1	0
P61858-1 LSCW02 1m	Water	0	0	6	0
P61858-10 LTUM03 4m	Water	0	0	6	0
P61858-2 LSCW02 175m	Water	0	0	5	0
P61858-3 LTED04 1m	Water	0	0	6	0
P61858-4 LTED04 75m	Water	0	0	7	0
P61858-5 HNFD01 1m	Water	0	0	7	0
P61858-6 HNFD01 15m	Water	0	0	6	0
P61858-7 LTKE03 1m	Water	0	0	6	0
P61858-8 LTKE03 7m	Water	0	0	8	0
P61858-9 LTUM03 1m	Water	0	0	4	0
P76888-1	Tissue	Brown rockfish	whole	13	1
P76888-2	Tissue	Brown rockfish	whole	9	1
P76888-3	Tissue	Brown rockfish	whole	12	1
P76888-4	Tissue	Brown rockfish	whole	13	1
P76888-5	Tissue	Brown rockfish	whole	10	1
P76888-6	Tissue	Brown rockfish	whole	10	2
P76888-7	Tissue	Brown rockfish	whole	10	1
P76888-8	Tissue	Brown rockfish	whole	13	1
P76888-9	Tissue	Quillback rockfish	whole	6	1
Point_No_20180417	Water	0	0	6	0
Point_No_20180509	Water	0	0	9	1
Point_No_20180618	Water	0	0	6	0
Point_No_20180822	Water	0	0	3	0
Point_No_20181030	Water	0	0	6	0
Port_Tow_20180509	Water	0	0	10	0
Port_Tow_20180618	Water	0	0	6	0
Port_Tow_20180822	Water	0	0	4	1
Port_Tow_20181030	Water	0	0	6	0
PT MON_20120615	Tissue	Pacific sand lance	whole	5	0
Puyullap Estuary	Water	0	0	10	2
Puyullap La 2013	Tissue	Pacific staghorn sculpin	whole	9	3
Puyullap La 2014	Tissue	Pacific staghorn sculpin	whole	9	1
Puyullap Ot 2014 A	Tissue	juvenile Chinook salmon	whole	26	1
Puyullap Ot 2014 B	Tissue	juvenile Chinook salmon	whole	24	1
SalmonBa_20180509	Water	0	0	18	0
SalmonBa_20180618	Water	0	0	13	0
SalmonBa_20180822	Water	0	0	16	0
SalmonBa_20181030	Water	0	0	10	0
SalmonBe_20180417	Water	0	0	6	1
SalmonBe_20180509	Water	0	0	7	0
SalmonBe_20180618	Water	0	0	11	1
SalmonBe_20180822	Water	0	0	7	1
SalmonBe_20181030	Water	0	0	10	1
SaltarsP_20180417	Water	0	0	15	0
SaltarsP_20180509	Water	0	0	8	0
SaltarsP_20180618	Water	0	0	8	0
SaltarsP_20180822	Water	0	0	3	0
SaltarsP_20181030	Water	0	0	9	0
Silverda_20180417	Water	0	0	7	0
Silverda_20180509	Water	0	0	8	0
Silverda_20180618	Water	0	0	9	0
Silverda_20180822	Water	0	0	6	0
Silverda_20181030	Water	0	0	9	0
Sinclair Estuary	Water	0	0	10	1
Sinclair La 2014 A	Tissue	Pacific staghorn sculpin	whole	15	2
Sinclair Ot 2014 A	Tissue	juvenile Chinook salmon	whole	13	1
Sinclair Ot 2014 B	Tissue	juvenile Chinook salmon	whole	12	2
SmithCov_20180509	Water	0	0	24	0
SmithCov_20180618	Water	0	0	16	0
SmithCov_20180822	Water	0	0	19	0
SmithCov_20181030	Water	0	0	11	0
Tac WWTP Eff	WWTP	0	0	30	2
VC Hatch Ot 2014	Tissue	juvenile Chinook salmon	whole	7	2
WestPoin_20180509	Water	0	0	9	1
WestPoin_20180618	Water	0	0	7	0
WestPoin_20180822	Water	0	0	3	0
WestPoin_20181030	Water	0	0	6	0
	median mix complexity			4	3
	avg mix complexity			5.8032	2.57492
	avg complexity (Water)			7.80597	1.04
	avg complexity (Tissue)			10.1918	1.74576
	avg complexity (WWTP)			35.1111	2.83333
	avg complexity (Mussel)			6.72	1.75
	avg complexity (Bile)			3.03786	2.97773
	MED complexity (Water)			7	1
	MED complexity (Tissue)			9	2
	MED complexity (WWTP)			30	2
	MED complexity (Mussel)			6	2
	MED complexity (Bile)			3	3
					Min	Max
				Water	0	2
				Fish Tissue	0	4
				WWTP	0	6
				Mussel Tissue	0	3
				Fish Bile	1	6
