# Supplementary material for: Estrogenic activity of mixtures in the Salish Sea: The use of high throughput toxicity data with chemical information from fish bile and other matrices
Source: PLoS One. 2025 Jul 9;20(7):epone.0323865. doi: 10.1371/journal.pone.0323865 (PMC12240389; doi:10.1371/journal.pone.0323865)
Supplement: S6 Table — (XLSX) [file pone.0323865.s008.xlsx]

## Sheet: Tissue Concentration Heat Map
S6 Table. Median, minimum, and maximum chemical concentration (ng/g) per e-EDC per species and tissue type																			Conditional Formatting applied to each chemical row for median values
				Bay mussel	Brown rockfish	English sole		juvenile Chinook salmon				Pacific herring	Pacific sand lance	Pacific staghorn sculpin	Quillback rockfish	resident Chinook salmon	Smallmouth bass		Color Scale	Percentile
CEC Name	CEC Use Category	CAS	Statistic	whole	whole	bile	muscle	whole	WholeMinusGutsBrains	WholeMinusGutsGills	WholeMinusOrgs	whole	whole	whole	whole	muscle	whole		0	0
4-Nonylphenol	Commercial	104-40-5	Median	19.5	6.005		14	41.75	23.825	34.25	18.4	12.4		29.3	7.61	13.5	6.34		10	10
			Min-max	10.3-34.8	3.68-9.62		5.82-20.6	30.3-75.6	9.55-38.1	16.6-74.9	9.12-50.2	8.75-25.7		7.7-35.2	7.61-7.61	10.7-41.6	3.12-22.9		20	20
4-tert-Octylphenol	Commercial	140-66-9	Median			57													30	30
			Min-max			30-220													40	40
Bisphenol AF	Industrial	1478-61-1	Median			0.76													50	50	Or if single value
			Min-max			0.76-0.76													60	60
4-n-Octylphenol	Commercial	1806-26-4	Median	0.846	0.635					0.6565	0.972								70	70
			Min-max	0.548-2.65	0.635-0.635					0.532-1.32	0.488-2.63								80	80
Betamethasone	Hormones	378-44-9	Median									3.58							90	90
			Min-max									3.58-3.58							100	100
Estriol	Hormones	50-27-1	Median			14
			Min-max			0.86-540
Estradiol	Hormones	50-28-2	Median			14
			Min-max			0.99-2700
Prednisone	Hormones	53-03-2	Median									26.9
			Min-max									26.9-26.9
Estrone	Hormones	53-16-7	Median			12
			Min-max			0.96-1600
Bisphenol F	Industrial	620-92-8	Median			8.3
			Min-max			4.6-88
Perfluorooctanesulfonamide (PFOSA)	PFAS	754-91-6	Median	0.618					0.452	0.6315	0.178	0.784		1.51		0.668
			Min-max	0.618-0.618					0.452-0.452	0.179-1.09	0.103-3.38	0.579-2.1		0.82-2.2		0.554-0.831
Bisphenol A	Industrial	80-05-7	Median	3.74		19		5.5			2.965			4.035
			Min-max	3.07-4.09		4.6-810		3.3-40.7			2.52-3.41			3.6-4.47
Bisphenol S	Industrial	80-09-1	Median			1.2
						0.76-30
