# Supplementary material for: Estrogenic activity of mixtures in the Salish Sea: The use of high throughput toxicity data with chemical information from fish bile and other matrices
Source: PLoS One. 2025 Jul 9;20(7):epone.0323865. doi: 10.1371/journal.pone.0323865 (PMC12240389; doi:10.1371/journal.pone.0323865)
Supplement: S7 Table — (XLSX) [file pone.0323865.s011.xlsx]

## Sheet: Sheet1
S7 Table. EAR summary statistics for each bile sampling site
Site ID	Number of Samples	EARmix Minimum	EARmix Maximum	Variance	EARmix Median	EARmix 95th Percentile
Port Susan	6	108.886	1489.48	255610	617.689	1337.86
Port Gardner	38	27.8495	14293.6	6.70481e+06	289.482	3118.89
Hood Canal	33	43.5123	674.342	25916.9	180.827	548.393
Eagle Harbor	20	152.29	445.058	10119.8	284.484	436.423
Myrtle Edwards	15	25.6496	5007.81	1.62856e+06	403.366	2912.79
Bell Harbor	57	216.927	65600.7	1.61424e+08	5930.91	32345.9
Duwamish Wwy	47	60.9422	6198.63	1.17309e+06	204.638	831.233
Bremerton	29	117.662	969.43	61054.3	381.52	830.174
Commencement Bay, Thea Foss Wwy	25	46.0347	979.097	37509.6	208.55	505.458
Nisqually	13	333.745	13537.8	1.28327e+07	648.453	6344.7
Strait of Georgia	12	90.0777	2656.86	497668	531.019	1831.27
Vendovi Island	8	314.467	2267.12	406897	849.545	1847.68
Port Madison	9	128.521	1354.22	205180	258.703	1272.94
West Point North	10	40.7972	1516.34	381671	240.521	1435.81
West Point South	7	38.4659	646.347	41594	202.969	545.973
Commencement Bay, Hylebos Wwy	9	99.5068	2492.77	991914	1032.23	2465.56
Commencement Bay, Blair Wwy	10	219.964	2744.47	544913	538.547	1900.61
Carr Inlet	6	325.791	55459.1	4.34106e+08	26759.6	49519.3
