# Supplementary material for: Estrogenic activity of mixtures in the Salish Sea: The use of high throughput toxicity data with chemical information from fish bile and other matrices
Source: PLoS One. 2025 Jul 9;20(7):epone.0323865. doi: 10.1371/journal.pone.0323865 (PMC12240389; doi:10.1371/journal.pone.0323865)
Supplement: S8 Table — (XLSX) [file pone.0323865.s014.xlsx]

## Sheet: Sheet1
S8 Table. Chemicals with insufficient information
Chemical name	CAS	Notes
4-Nonylphenol monoethoxylate (NP1EO)	104-35-8	Not evaluated in ToxCast ER assays
Clinafloxacin	105956-97-6	Not evaluated in ToxCast ER assays
10-Hydroxyamitriptyline	1159-82-6	Not evaluated in ToxCast ER assays
alpha-HBCDD	134237-50-6	Not evaluated in ToxCast ER assays
gamma-HBCDD	134237-52-8	Not evaluated in ToxCast ER assays
4-Epioxytetracycline [EOTC]	14206-58-7	Not evaluated in ToxCast ER assays
4-Epichlortetracycline [ECTC]	14297-93-9	Not evaluated in ToxCast ER assays
Lincomycin	154-21-2	Not evaluated in ToxCast ER assays
Beta-Stigmastanol	19466-47-8	Not evaluated in ToxCast ER assays
4-Nonylphenol diethoxylate (NP2EO)	20427-84-3	Not evaluated in ToxCast ER assays
Virginiamycin M1	21411-53-0	Not evaluated in ToxCast ER assays
Tetrabromo-p-xylene	23488-38-2	Not evaluated in ToxCast ER assays
2-(N-Methylperfluorooctanesulfonamido)acetic acid (MeFOSAA)	2355-31-9	Not evaluated in ToxCast ER assays
dicyclohexyl urea	2387-23-7	Not evaluated in ToxCast ER assays
4-hydroxy-chlorothalonil	28343-61-5	Not evaluated in ToxCast ER assays
2-(N-Ethylperfluorooctanesulfonamido)acetic acid (EtFOSAA)	2991-50-6	Not evaluated in ToxCast ER assays
Amphetamine	300-62-9	Not evaluated in ToxCast ER assays
Perfluorododecanoic acid (PFDOA)	307-55-1	Not evaluated in ToxCast ER assays
Dechlorane 602	31107-44-5	Not evaluated in ToxCast ER assays
Desmosterol	313-04-2	Not evaluated in ToxCast ER assays
Perfluorodecanesulfonic acid (PFDS)	335-77-3	Not evaluated in ToxCast ER assays
Coprosterol	360-68-9	Not evaluated in ToxCast ER assays
Methyl perfluoro-3,6-dioxaheptanoate	39187-41-2	Not evaluated in ToxCast ER assays
Tetrabromo-o-chlorotoluene	39569-21-6	Not evaluated in ToxCast ER assays
Anhydrochlortetracycline [ACTC]	4497-08-9	Not evaluated in ToxCast ER assays
Propoxyphene	469-62-5	Not evaluated in ToxCast ER assays
Campesterol	474-62-4	Not evaluated in ToxCast ER assays
Cyclophosphamide	50-18-0	Not evaluated in ToxCast ER assays
Cocaine	50-36-2	Not evaluated in ToxCast ER assays
Amitriptyline	50-48-6	Not evaluated in ToxCast ER assays
2-Hydroxy-ibuprofen	51146-55-5	Not evaluated in ToxCast ER assays
Amsacrine	51264-14-3	Not evaluated in ToxCast ER assays
4-Nonylphenol Triethoxylate	51437-95-7	Not evaluated in ToxCast ER assays
Methamphetamine	537-46-2	Not evaluated in ToxCast ER assays
Doxycycline	564-25-0	Not evaluated in ToxCast ER assays
Chlortetracycline [CTC]	57-62-5	Not evaluated in ToxCast ER assays
Ergosterol	57-87-4	Not evaluated in ToxCast ER assays
1,2-Dibromobenzene	583-53-9	Not evaluated in ToxCast ER assays
Citalopram	59729-33-8	Not evaluated in ToxCast ER assays
Pentabromobenzene	608-90-2	Not evaluated in ToxCast ER assays
Penicillin G	61-33-6	Not evaluated in ToxCast ER assays
Cloxacillin	61-72-3	Not evaluated in ToxCast ER assays
Cefotaxime	63527-52-6	Not evaluated in ToxCast ER assays
Oxacillin	66-79-5	Not evaluated in ToxCast ER assays
Norverapamil	67018-85-3	Not evaluated in ToxCast ER assays
Dehydronifedipine	67035-22-7	Not evaluated in ToxCast ER assays
Oxycodone	76-42-6	Not evaluated in ToxCast ER assays
Sertraline	79617-96-2	Not evaluated in ToxCast ER assays
4-Epitetracycline [ETC]	79-85-6	Not evaluated in ToxCast ER assays
Cholestanol	80-97-7	Not evaluated in ToxCast ER assays
4-Epianhydrochlortetracycline [EACTC]	81163-11-3	Not evaluated in ToxCast ER assays
Stigmasterol	83-48-7	Not evaluated in ToxCast ER assays
Norfluoxetine	83891-03-6	Not evaluated in ToxCast ER assays
Desmethyldiltiazem	86408-45-9	Not evaluated in ToxCast ER assays
Penicillin V	87-08-1	Not evaluated in ToxCast ER assays
Pentabromotoluene	87-83-2	Not evaluated in ToxCast ER assays
Amlodipine	88150-42-9	Not evaluated in ToxCast ER assays
O-desvenlafaxine	93413-62-8	Not evaluated in ToxCast ER assays
Benzothiazole-2-sulfonic acid	941-57-1	Not evaluated in ToxCast ER assays
Lomefloxacin	98079-51-7	Not evaluated in ToxCast ER assays
Isochlortetracycline [ICTC]	514-53-4	Not evaluated in ToxCast ER assays
